# Supplementary material for: 3-(3,4-Dichloro­phen­yl)-1-(2-naphth­yl)prop-2-en-1-one
Source: Acta Crystallogr Sect E Struct Rep Online. 2009 Aug 29;65(Pt 9):o2299. doi: 10.1107/S1600536809034084 (PMC2969996; doi:10.1107/S1600536809034084)
Supplement: Supplementary file 1 [file e-65-o2299-sup1.cif]

##############################################################################
###                                                                        ###
###        Electronic paper (Acta Crystallographica Section E)             ###
###                                                                        ###
##############################################################################
#                                                                            #
# This CIF contains the data in a paper accepted for publication in Acta     #
# Crystallographica Section E. It conforms to the requirements of Notes      #
# for Authors for Section E, and has been peer reviewed under the auspices   #
# of the IUCr Commission on Journals.                                        #
#                                                                            #
# Full details of the Crystallographic Information File format               #
# are given in the paper "The Crystallographic Information File (CIF):       #
# a New Standard Archive File for Crystallography" by S. R. Hall, F. H.      #
# Allen and I. D. Brown [Acta Cryst. (1991), A47, 655-685].                  #
#                                                                            #
# The current version of the core CIF dictionary is obtainable from          #
# ftp://ftp.iucr.org/pub/cif_core.dic. The current version number is 2.4.    #
#                                                                            #
# Software is freely available for graphical display of the structure(s) in  #
# this CIF.  For information consult the CIF home page http://www.iucr.org/  #
# cif/home.html                                                              #
#                                                                            #
# This file may be used for bona fide research purposes within the           #
# scientific community so long as proper attribution is given to the journal # 
# article from which it was obtained.                                        #
#                                                                            #
##############################################################################
                                             
data_global
_audit_creation_method     SHELXL-97
_journal_date_recd_electronic     2009-08-13
_journal_date_accepted     2009-08-25
_journal_name_full     'Acta Crystallographica, Section E'
_journal_year     2009
_journal_volume     65
_journal_issue      9
_journal_page_first     o2299
_journal_page_last     o2299
_journal_paper_category     QO
_journal_coeditor_code     CV2599
_publ_contact_author_name     ' Zhi-Ke Lu'
_publ_contact_author_address
; Forestry College, GuangXi University, Nanning 530005
  People's Republic of China
;
_publ_contact_author_email     lukz1886@yahoo.com.cn
_publ_contact_author_fax     '86077 1327 1418'
_publ_contact_author_phone     '86077 1327 1428'
_publ_section_title
;
3-(3,4-Dichlorophenyl)-1-(2-naphthyl)prop-2-en-1-one
;
loop_
    _publ_author_name
    _publ_author_footnote
    _publ_author_address
    'Lu, Zhi-Ke' .
;
Forestry College, Guangxi University, Nanning 530005
People's Republic of China
;
    'Feng, Yan' .
;
Chemistry Department,
Guangxi Industrial Vocational Technical College,
Nanning 530001
People's Republic of China
;
    'Li, Shen' .
;
Forestry College, Guangxi University, Nanning 530005
People's Republic of China
;
    'Diao, Hai-Lin' .
;
Forestry College, Guangxi University, Nanning 530005
People's Republic of China
;
data_I
_chemical_name_systematic
;
3-(3,4-Dichlorophenyl)-1-(2-naphthyl)prop-2-en-1-one
;
_chemical_name_common     ?
_chemical_formula_moiety     'C19 H12 Cl2 O'
_chemical_formula_sum     'C19 H12 Cl2 O'
_chemical_formula_structural     ?
_chemical_formula_analytical     ?
_chemical_formula_iupac     'C19 H12 Cl2 O'
_chemical_formula_weight     327.19
_chemical_melting_point     '426-427 K'
_symmetry_cell_setting     triclinic
_symmetry_space_group_name_H-M     'P -1'
_symmetry_space_group_name_Hall     '-P 1'
loop_
    _symmetry_equiv_pos_as_xyz
    'x, y, z'
    '-x, -y, -z'
_cell_length_a     7.5273(10)
_cell_length_b     11.5212(14)
_cell_length_c     33.301(4)
_cell_angle_alpha     92.338(7)
_cell_angle_beta     96.469(7)
_cell_angle_gamma     90.125(6)
_cell_volume     2867.1(6)
_cell_formula_units_Z     8
_cell_measurement_reflns_used     4591
_cell_measurement_theta_min     1.2
_cell_measurement_theta_max     27.2
_cell_measurement_temperature     113(2)
_exptl_crystal_description     block
_exptl_crystal_colour     yellow
_exptl_crystal_size_max     0.36
_exptl_crystal_size_mid     0.34
_exptl_crystal_size_min     0.28
_exptl_crystal_density_diffrn     1.516
_exptl_crystal_density_meas     ?
_exptl_crystal_density_method     'not measured'
_exptl_crystal_F_000     1344
_exptl_absorpt_coefficient_mu     0.450
_exptl_absorpt_correction_type     multi-scan
_exptl_absorpt_process_details     '(CrystalClear; Rigaku, 2005)'
_exptl_absorpt_correction_T_min     0.8546
_exptl_absorpt_correction_T_max     0.8842
_exptl_special_details
;
;
_diffrn_ambient_temperature     113(2)
_diffrn_radiation_type     MoK\a
_diffrn_radiation_wavelength     0.71070
_diffrn_radiation_source     'Rotating anode'
_diffrn_radiation_monochromator     confocal
_diffrn_measurement_device_type     'Rigaku Saturn CCD area-detector'
_diffrn_measurement_method     '\w and \f'
_diffrn_detector_area_resol_mean     7.31
_diffrn_reflns_number     26590
_diffrn_reflns_av_R_equivalents     0.0229
_diffrn_reflns_av_sigmaI/netI     0.0346
_diffrn_reflns_theta_min     1.85
_diffrn_reflns_theta_max     27.93
_diffrn_reflns_theta_full     25.00
_diffrn_measured_fraction_theta_max     0.952
_diffrn_measured_fraction_theta_full     0.973
_diffrn_reflns_limit_h_min     -9
_diffrn_reflns_limit_h_max     9
_diffrn_reflns_limit_k_min     -15
_diffrn_reflns_limit_k_max     14
_diffrn_reflns_limit_l_min     -43
_diffrn_reflns_limit_l_max     43
_diffrn_standards_number     0
_diffrn_standards_interval_count     0
_diffrn_standards_interval_time     0
_diffrn_standards_decay_%     0
_refine_special_details
;
Refinement of <i>F</i>^2^ against ALL reflections. The weighted <i>R</i>-factor
<i>wR</i> and goodness of fit <i>S</i> are based on <i>F</i>^2^, conventional
<i>R</i>-factors <i>R</i> are based on <i>F</i>, with <i>F</i> set to zero for
negative <i>F</i>^2^. The threshold expression of <i>F</i>^2^ >
\s(<i>F</i>^2^) is used only for calculating <i>R</i>-factors(gt) <i>etc</i>.
and is not relevant to the choice of reflections for refinement.
<i>R</i>-factors based on <i>F</i>^2^ are statistically about twice as large
as those based on <i>F</i>, and <i>R</i>-factors based on ALL data will be
even larger.
;
_reflns_number_total     13067
_reflns_number_gt     10135
_reflns_threshold_expression     I>2\s(I)
_refine_ls_structure_factor_coef     Fsqd
_refine_ls_matrix_type     full
_refine_ls_R_factor_all     0.0462
_refine_ls_R_factor_gt     0.0357
_refine_ls_wR_factor_gt     0.1008
_refine_ls_wR_factor_ref     0.1060
_refine_ls_goodness_of_fit_ref     1.069
_refine_ls_restrained_S_all     1.069
_refine_ls_number_reflns     13067
_refine_ls_number_parameters     793
_refine_ls_number_restraints     0
_refine_ls_hydrogen_treatment     constr
_refine_ls_weighting_scheme     calc
_refine_ls_weighting_details
         'calc w=1/[\s^2^(Fo^2^)+(0.0577P)^2^+0.5613P] where P=(Fo^2^+2Fc^2^)/3'
_atom_sites_solution_hydrogens     geom
_atom_sites_solution_primary     direct
_atom_sites_solution_secondary     difmap
_refine_ls_shift/su_max     0.001
_refine_ls_shift/su_mean     0.000
_refine_diff_density_max     0.367
_refine_diff_density_min     -0.444
_refine_ls_extinction_method     none
_refine_ls_extinction_coef     ?
loop_
    _atom_type_symbol
    _atom_type_description
    _atom_type_scat_dispersion_real
    _atom_type_scat_dispersion_imag
    _atom_type_scat_source
    'C' 'C' 0.0033 0.0016
                         'International Tables Vol C Tables 4.2.6.8 and 6.1.1.4'
    'H' 'H' 0.0000 0.0000
                         'International Tables Vol C Tables 4.2.6.8 and 6.1.1.4'
    'O' 'O' 0.0106 0.0060
                         'International Tables Vol C Tables 4.2.6.8 and 6.1.1.4'
    'Cl' 'Cl' 0.1484 0.1585
                         'International Tables Vol C Tables 4.2.6.8 and 6.1.1.4'
_computing_data_collection     'CrystalClear (Rigaku, 2005)'
_computing_cell_refinement     'CrystalClear (Rigaku, 2005)'
_computing_data_reduction     'CrystalClear (Rigaku, 2005)'
_computing_structure_solution     'SHELXS97 (Sheldrick, 2008)'
_computing_structure_refinement     'SHELXL97 (Sheldrick, 2008)'
_computing_molecular_graphics     'SHELXTL (Sheldrick, 2008)'
_computing_publication_material     'CrystalStructure (Rigaku/MSC, 2004)'
loop_
    _atom_site_type_symbol
    _atom_site_label
    _atom_site_fract_x
    _atom_site_fract_y
    _atom_site_fract_z
    _atom_site_U_iso_or_equiv
    _atom_site_adp_type
    _atom_site_calc_flag
    _atom_site_refinement_flags
    _atom_site_occupancy
    _atom_site_disorder_assembly
    _atom_site_disorder_group
    Cl Cl1 -0.00530(6) 0.47380(4) -0.209773(11) 0.02137(10) Uani d . 1 . .
    Cl Cl2 -0.18280(6) 0.22714(4) -0.206473(12) 0.02169(10) Uani d . 1 . .
    Cl Cl3 0.48364(6) -0.02522(3) -0.207594(11) 0.02037(9) Uani d . 1 . .
    Cl Cl4 0.32062(6) 0.22617(3) -0.204037(11) 0.02038(9) Uani d . 1 . .
    Cl Cl5 0.80421(6) 0.47713(3) 0.292686(11) 0.02060(9) Uani d . 1 . .
    Cl Cl6 0.97202(6) 0.22757(4) 0.295246(12) 0.02159(10) Uani d . 1 . .
    Cl Cl7 0.29865(6) -0.02818(3) 0.291430(11) 0.02085(9) Uani d . 1 . .
    Cl Cl8 0.47357(6) 0.22092(3) 0.293851(12) 0.02095(9) Uani d . 1 . .
    O O1 0.27954(17) 0.60599(10) 0.01527(3) 0.0239(3) Uani d . 1 . .
    O O2 0.78508(17) -0.10351(10) 0.01670(3) 0.0233(3) Uani d . 1 . .
    O O3 0.73173(17) 0.60659(10) 0.51678(3) 0.0235(3) Uani d . 1 . .
    O O4 0.23484(17) -0.10235(10) 0.51615(3) 0.0234(3) Uani d . 1 . .
    C C1 0.2845(2) 0.50007(14) 0.01544(5) 0.0163(3) Uani d . 1 . .
    C C2 0.2051(2) 0.42617(14) -0.01949(5) 0.0189(3) Uani d . 1 . .
    H H2 0.1829 0.3461 -0.0161 0.023 Uiso calc R 1 . .
    C C3 0.1646(2) 0.47136(14) -0.05569(5) 0.0165(3) Uani d . 1 . .
    H H3 0.1938 0.5509 -0.0580 0.020 Uiso calc R 1 . .
    C C4 0.0788(2) 0.40906(13) -0.09209(4) 0.0152(3) Uani d . 1 . .
    C C5 0.0749(2) 0.46242(14) -0.12922(5) 0.0159(3) Uani d . 1 . .
    H H5 0.1267 0.5374 -0.1303 0.019 Uiso calc R 1 . .
    C C6 -0.0041(2) 0.40647(13) -0.16443(4) 0.0153(3) Uani d . 1 . .
    C C7 -0.0807(2) 0.29715(13) -0.16304(4) 0.0156(3) Uani d . 1 . .
    C C8 -0.0789(2) 0.24368(14) -0.12628(5) 0.0168(3) Uani d . 1 . .
    H H8 -0.1328 0.1694 -0.1253 0.020 Uiso calc R 1 . .
    C C9 0.0016(2) 0.29893(13) -0.09119(5) 0.0165(3) Uani d . 1 . .
    H H9 0.0045 0.2616 -0.0662 0.020 Uiso calc R 1 . .
    C C10 0.3765(2) 0.49862(13) 0.08884(5) 0.0147(3) Uani d . 1 . .
    H H10 0.3281 0.5745 0.0907 0.018 Uiso calc R 1 . .
    C C11 0.3692(2) 0.44034(13) 0.05170(4) 0.0153(3) Uani d . 1 . .
    C C12 0.4422(2) 0.32751(14) 0.04866(5) 0.0181(3) Uani d . 1 . .
    H H12 0.4337 0.2865 0.0232 0.022 Uiso calc R 1 . .
    C C13 0.5251(2) 0.27731(14) 0.08231(5) 0.0177(3) Uani d . 1 . .
    H H13 0.5781 0.2030 0.0797 0.021 Uiso calc R 1 . .
    C C14 0.5329(2) 0.33478(13) 0.12094(5) 0.0150(3) Uani d . 1 . .
    C C15 0.4553(2) 0.44688(13) 0.12426(5) 0.0148(3) Uani d . 1 . .
    C C16 0.4588(2) 0.50344(14) 0.16303(5) 0.0174(3) Uani d . 1 . .
    H H16 0.4064 0.5779 0.1656 0.021 Uiso calc R 1 . .
    C C17 0.5371(2) 0.45125(15) 0.19667(5) 0.0204(3) Uani d . 1 . .
    H H17 0.5388 0.4898 0.2225 0.024 Uiso calc R 1 . .
    C C18 0.6154(2) 0.34067(15) 0.19333(5) 0.0214(4) Uani d . 1 . .
    H H18 0.6694 0.3054 0.2169 0.026 Uiso calc R 1 . .
    C C19 0.6144(2) 0.28379(14) 0.15648(5) 0.0187(3) Uani d . 1 . .
    H H19 0.6685 0.2096 0.1546 0.022 Uiso calc R 1 . .
    C C20 0.7887(2) 0.00248(14) 0.01717(5) 0.0171(3) Uani d . 1 . .
    C C21 0.7086(2) 0.06819(14) -0.01763(5) 0.0189(3) Uani d . 1 . .
    H H21 0.6868 0.1490 -0.0142 0.023 Uiso calc R 1 . .
    C C22 0.6668(2) 0.01464(14) -0.05379(5) 0.0165(3) Uani d . 1 . .
    H H22 0.6953 -0.0654 -0.0562 0.020 Uiso calc R 1 . .
    C C23 0.5808(2) 0.06863(13) -0.09011(4) 0.0149(3) Uani d . 1 . .
    C C24 0.5721(2) 0.00596(13) -0.12721(5) 0.0151(3) Uani d . 1 . .
    H H24 0.6211 -0.0699 -0.1284 0.018 Uiso calc R 1 . .
    C C25 0.4922(2) 0.05398(13) -0.16234(4) 0.0153(3) Uani d . 1 . .
    C C26 0.4207(2) 0.16467(13) -0.16086(4) 0.0154(3) Uani d . 1 . .
    C C27 0.4271(2) 0.22752(14) -0.12403(5) 0.0167(3) Uani d . 1 . .
    H H27 0.3765 0.3029 -0.1230 0.020 Uiso calc R 1 . .
    C C28 0.5071(2) 0.18000(14) -0.08905(5) 0.0167(3) Uani d . 1 . .
    H H28 0.5120 0.2234 -0.0641 0.020 Uiso calc R 1 . .
    C C29 0.8808(2) 0.02162(13) 0.09061(5) 0.0149(3) Uani d . 1 . .
    H H29 0.8327 -0.0540 0.0925 0.018 Uiso calc R 1 . .
    C C30 0.8731(2) 0.07115(13) 0.05331(4) 0.0154(3) Uani d . 1 . .
    C C31 0.9453(2) 0.18380(14) 0.05041(5) 0.0180(3) Uani d . 1 . .
    H H31 0.9365 0.2188 0.0249 0.022 Uiso calc R 1 . .
    C C32 1.0276(2) 0.24257(14) 0.08396(5) 0.0172(3) Uani d . 1 . .
    H H32 1.0799 0.3166 0.0814 0.021 Uiso calc R 1 . .
    C C33 1.0355(2) 0.19405(13) 0.12265(5) 0.0155(3) Uani d . 1 . .
    C C34 0.9595(2) 0.08219(13) 0.12592(4) 0.0149(3) Uani d . 1 . .
    C C35 0.9641(2) 0.03472(14) 0.16475(5) 0.0174(3) Uani d . 1 . .
    H H35 0.9130 -0.0397 0.1674 0.021 Uiso calc R 1 . .
    C C36 1.0415(2) 0.09555(15) 0.19838(5) 0.0215(3) Uani d . 1 . .
    H H36 1.0433 0.0632 0.2242 0.026 Uiso calc R 1 . .
    C C37 1.1188(2) 0.20578(15) 0.19500(5) 0.0221(4) Uani d . 1 . .
    H H37 1.1727 0.2470 0.2186 0.027 Uiso calc R 1 . .
    C C38 1.1168(2) 0.25401(14) 0.15806(5) 0.0190(3) Uani d . 1 . .
    H H38 1.1702 0.3281 0.1561 0.023 Uiso calc R 1 . .
    C C39 0.7281(2) 0.50044(14) 0.51735(5) 0.0170(3) Uani d . 1 . .
    C C40 0.7726(2) 0.42625(14) 0.48243(5) 0.0189(3) Uani d . 1 . .
    H H40 0.7965 0.3461 0.4858 0.023 Uiso calc R 1 . .
    C C41 0.7792(2) 0.47129(14) 0.44642(5) 0.0164(3) Uani d . 1 . .
    H H41 0.7498 0.5511 0.4441 0.020 Uiso calc R 1 . .
    C C42 0.8279(2) 0.40890(13) 0.40996(4) 0.0147(3) Uani d . 1 . .
    C C43 0.7975(2) 0.46376(13) 0.37293(5) 0.0154(3) Uani d . 1 . .
    H H43 0.7472 0.5393 0.3720 0.019 Uiso calc R 1 . .
    C C44 0.8410(2) 0.40780(14) 0.33775(4) 0.0154(3) Uani d . 1 . .
    C C45 0.9157(2) 0.29754(14) 0.33880(5) 0.0157(3) Uani d . 1 . .
    C C46 0.9474(2) 0.24305(14) 0.37545(5) 0.0168(3) Uani d . 1 . .
    H H46 0.9995 0.1680 0.3763 0.020 Uiso calc R 1 . .
    C C47 0.9029(2) 0.29816(14) 0.41062(5) 0.0168(3) Uani d . 1 . .
    H H47 0.9238 0.2602 0.4355 0.020 Uiso calc R 1 . .
    C C48 0.7104(2) 0.49980(13) 0.59074(5) 0.0149(3) Uani d . 1 . .
    H H48 0.7608 0.5758 0.5924 0.018 Uiso calc R 1 . .
    C C49 0.6802(2) 0.44107(13) 0.55364(4) 0.0153(3) Uani d . 1 . .
    C C50 0.6039(2) 0.32813(14) 0.55080(5) 0.0175(3) Uani d . 1 . .
    H H50 0.5860 0.2869 0.5254 0.021 Uiso calc R 1 . .
    C C51 0.5557(2) 0.27817(14) 0.58458(5) 0.0177(3) Uani d . 1 . .
    H H51 0.5006 0.2036 0.5822 0.021 Uiso calc R 1 . .
    C C52 0.5868(2) 0.33593(13) 0.62308(5) 0.0155(3) Uani d . 1 . .
    C C53 0.6675(2) 0.44834(13) 0.62628(5) 0.0146(3) Uani d . 1 . .
    C C54 0.7031(2) 0.50529(14) 0.66494(5) 0.0183(3) Uani d . 1 . .
    H H54 0.7571 0.5802 0.6674 0.022 Uiso calc R 1 . .
    C C55 0.6602(2) 0.45286(15) 0.69874(5) 0.0213(3) Uani d . 1 . .
    H H55 0.6856 0.4914 0.7245 0.026 Uiso calc R 1 . .
    C C56 0.5787(2) 0.34214(15) 0.69557(5) 0.0227(4) Uani d . 1 . .
    H H56 0.5489 0.3068 0.7192 0.027 Uiso calc R 1 . .
    C C57 0.5420(2) 0.28511(14) 0.65881(5) 0.0192(3) Uani d . 1 . .
    H H57 0.4861 0.2108 0.6571 0.023 Uiso calc R 1 . .
    C C58 0.2305(2) 0.00346(14) 0.51642(5) 0.0172(3) Uani d . 1 . .
    C C59 0.2745(2) 0.06893(14) 0.48147(5) 0.0188(3) Uani d . 1 . .
    H H59 0.2994 0.1498 0.4848 0.023 Uiso calc R 1 . .
    C C60 0.2794(2) 0.01502(14) 0.44534(5) 0.0168(3) Uani d . 1 . .
    H H60 0.2490 -0.0653 0.4431 0.020 Uiso calc R 1 . .
    C C61 0.3273(2) 0.06839(13) 0.40872(4) 0.0154(3) Uani d . 1 . .
    C C62 0.2955(2) 0.00500(14) 0.37185(5) 0.0158(3) Uani d . 1 . .
    H H62 0.2441 -0.0706 0.3711 0.019 Uiso calc R 1 . .
    C C63 0.3385(2) 0.05196(14) 0.33638(4) 0.0158(3) Uani d . 1 . .
    C C64 0.4154(2) 0.16158(14) 0.33743(4) 0.0158(3) Uani d . 1 . .
    C C65 0.4487(2) 0.22523(14) 0.37399(5) 0.0169(3) Uani d . 1 . .
    H H65 0.5018 0.3003 0.3747 0.020 Uiso calc R 1 . .
    C C66 0.4045(2) 0.17903(13) 0.40931(5) 0.0166(3) Uani d . 1 . .
    H H66 0.4268 0.2229 0.4342 0.020 Uiso calc R 1 . .
    C C67 0.2121(2) 0.02260(13) 0.58983(5) 0.0149(3) Uani d . 1 . .
    H H67 0.2623 -0.0528 0.5917 0.018 Uiso calc R 1 . .
    C C68 0.1818(2) 0.07219(13) 0.55265(4) 0.0155(3) Uani d . 1 . .
    C C69 0.1058(2) 0.18394(14) 0.54959(5) 0.0177(3) Uani d . 1 . .
    H H69 0.0885 0.2187 0.5241 0.021 Uiso calc R 1 . .
    C C70 0.0567(2) 0.24240(14) 0.58322(5) 0.0172(3) Uani d . 1 . .
    H H70 0.0012 0.3161 0.5806 0.021 Uiso calc R 1 . .
    C C71 0.0880(2) 0.19411(13) 0.62188(5) 0.0154(3) Uani d . 1 . .
    C C72 0.1689(2) 0.08319(13) 0.62524(4) 0.0142(3) Uani d . 1 . .
    C C73 0.2038(2) 0.03555(14) 0.66403(5) 0.0176(3) Uani d . 1 . .
    H H73 0.2579 -0.0386 0.6666 0.021 Uiso calc R 1 . .
    C C74 0.1598(2) 0.09629(15) 0.69779(5) 0.0208(3) Uani d . 1 . .
    H H74 0.1846 0.0642 0.7236 0.025 Uiso calc R 1 . .
    C C75 0.0781(2) 0.20611(15) 0.69434(5) 0.0212(3) Uani d . 1 . .
    H H75 0.0481 0.2473 0.7179 0.025 Uiso calc R 1 . .
    C C76 0.0416(2) 0.25385(14) 0.65738(5) 0.0185(3) Uani d . 1 . .
    H H76 -0.0151 0.3273 0.6554 0.022 Uiso calc R 1 . .
loop_
    _atom_site_aniso_label
    _atom_site_aniso_U_11
    _atom_site_aniso_U_22
    _atom_site_aniso_U_33
    _atom_site_aniso_U_12
    _atom_site_aniso_U_13
    _atom_site_aniso_U_23
    Cl1 0.0263(2) 0.0234(2) 0.01441(18) -0.00252(17) 0.00050(15) 0.00574(14)
    Cl2 0.0233(2) 0.0231(2) 0.01752(18) -0.00437(16) -0.00162(15) -0.00247(14)
    Cl3 0.0270(2) 0.0200(2) 0.01394(17) 0.00279(16) 0.00222(15) -0.00196(14)
    Cl4 0.0227(2) 0.0206(2) 0.01712(18) 0.00368(16) -0.00198(15) 0.00331(14)
    Cl5 0.0267(2) 0.0216(2) 0.01365(17) 0.00192(16) 0.00179(15) 0.00411(14)
    Cl6 0.0249(2) 0.0224(2) 0.01806(18) 0.00308(16) 0.00624(15) -0.00309(14)
    Cl7 0.0281(2) 0.0203(2) 0.01389(17) -0.00261(16) 0.00228(15) -0.00151(14)
    Cl8 0.0238(2) 0.0222(2) 0.01798(18) -0.00305(16) 0.00538(15) 0.00522(14)
    O1 0.0347(7) 0.0173(6) 0.0191(6) -0.0015(5) -0.0002(5) 0.0021(4)
    O2 0.0332(7) 0.0174(6) 0.0184(6) 0.0001(5) -0.0009(5) 0.0001(4)
    O3 0.0353(7) 0.0173(6) 0.0183(6) 0.0016(5) 0.0048(5) 0.0015(4)
    O4 0.0342(7) 0.0177(6) 0.0183(6) -0.0009(5) 0.0041(5) 0.0002(4)
    C1 0.0172(8) 0.0176(8) 0.0142(7) -0.0026(6) 0.0023(6) 0.0018(6)
    C2 0.0214(9) 0.0175(8) 0.0176(8) -0.0031(7) 0.0007(6) 0.0010(6)
    C3 0.0161(8) 0.0168(8) 0.0165(7) -0.0007(6) 0.0013(6) 0.0000(6)
    C4 0.0131(8) 0.0165(8) 0.0160(7) 0.0014(6) 0.0017(6) 0.0011(6)
    C5 0.0140(8) 0.0157(7) 0.0180(7) -0.0008(6) 0.0018(6) 0.0015(6)
    C6 0.0146(8) 0.0180(8) 0.0136(7) 0.0017(6) 0.0022(6) 0.0036(6)
    C7 0.0137(8) 0.0176(8) 0.0151(7) 0.0013(6) 0.0008(6) -0.0015(6)
    C8 0.0170(8) 0.0142(7) 0.0198(7) -0.0015(6) 0.0041(6) 0.0017(6)
    C9 0.0181(8) 0.0167(8) 0.0152(7) 0.0005(6) 0.0030(6) 0.0030(6)
    C10 0.0132(8) 0.0133(7) 0.0174(7) -0.0008(6) 0.0014(6) 0.0005(6)
    C11 0.0155(8) 0.0164(8) 0.0143(7) -0.0026(6) 0.0018(6) 0.0027(6)
    C12 0.0189(9) 0.0188(8) 0.0167(7) -0.0021(7) 0.0042(6) -0.0029(6)
    C13 0.0175(8) 0.0151(8) 0.0211(8) 0.0008(6) 0.0050(6) -0.0002(6)
    C14 0.0110(8) 0.0150(7) 0.0194(7) -0.0019(6) 0.0029(6) 0.0011(6)
    C15 0.0125(8) 0.0159(7) 0.0160(7) -0.0015(6) 0.0017(6) 0.0015(6)
    C16 0.0161(8) 0.0184(8) 0.0174(7) -0.0002(6) 0.0016(6) -0.0020(6)
    C17 0.0201(9) 0.0249(9) 0.0159(7) -0.0007(7) 0.0006(6) -0.0002(6)
    C18 0.0189(9) 0.0251(9) 0.0196(8) -0.0016(7) -0.0025(6) 0.0061(6)
    C19 0.0162(8) 0.0167(8) 0.0234(8) 0.0006(6) 0.0015(6) 0.0042(6)
    C20 0.0173(8) 0.0193(8) 0.0147(7) 0.0020(6) 0.0021(6) 0.0014(6)
    C21 0.0214(9) 0.0174(8) 0.0177(8) 0.0024(7) 0.0008(6) 0.0014(6)
    C22 0.0157(8) 0.0165(8) 0.0175(7) -0.0002(6) 0.0015(6) 0.0030(6)
    C23 0.0136(8) 0.0162(7) 0.0150(7) -0.0014(6) 0.0013(6) 0.0018(6)
    C24 0.0145(8) 0.0145(7) 0.0164(7) -0.0005(6) 0.0022(6) 0.0011(6)
    C25 0.0148(8) 0.0171(8) 0.0142(7) -0.0027(6) 0.0030(6) -0.0013(6)
    C26 0.0131(8) 0.0175(8) 0.0155(7) -0.0007(6) 0.0003(6) 0.0030(6)
    C27 0.0152(8) 0.0144(7) 0.0207(8) 0.0012(6) 0.0028(6) 0.0002(6)
    C28 0.0175(8) 0.0171(8) 0.0155(7) -0.0003(6) 0.0022(6) -0.0012(6)
    C29 0.0137(8) 0.0139(7) 0.0174(7) 0.0007(6) 0.0022(6) 0.0013(6)
    C30 0.0142(8) 0.0166(8) 0.0154(7) 0.0022(6) 0.0020(6) 0.0006(6)
    C31 0.0204(9) 0.0193(8) 0.0152(7) 0.0017(7) 0.0046(6) 0.0046(6)
    C32 0.0167(8) 0.0155(8) 0.0205(8) -0.0009(6) 0.0061(6) 0.0021(6)
    C33 0.0127(8) 0.0161(7) 0.0178(7) 0.0011(6) 0.0026(6) 0.0013(6)
    C34 0.0132(8) 0.0162(7) 0.0156(7) 0.0021(6) 0.0023(6) 0.0009(6)
    C35 0.0157(8) 0.0182(8) 0.0186(8) 0.0020(6) 0.0021(6) 0.0028(6)
    C36 0.0236(9) 0.0249(9) 0.0158(7) 0.0036(7) 0.0012(6) 0.0018(6)
    C37 0.0209(9) 0.0256(9) 0.0187(8) 0.0019(7) -0.0013(6) -0.0034(6)
    C38 0.0163(8) 0.0183(8) 0.0220(8) -0.0007(6) 0.0014(6) -0.0021(6)
    C39 0.0186(8) 0.0180(8) 0.0142(7) 0.0018(6) 0.0000(6) 0.0017(6)
    C40 0.0210(9) 0.0182(8) 0.0179(8) 0.0035(7) 0.0033(6) 0.0015(6)
    C41 0.0156(8) 0.0165(8) 0.0169(7) 0.0001(6) 0.0020(6) -0.0001(6)
    C42 0.0140(8) 0.0156(7) 0.0144(7) -0.0027(6) 0.0014(6) 0.0008(6)
    C43 0.0140(8) 0.0152(7) 0.0173(7) -0.0003(6) 0.0018(6) 0.0022(6)
    C44 0.0144(8) 0.0178(8) 0.0140(7) -0.0015(6) 0.0008(6) 0.0038(6)
    C45 0.0141(8) 0.0175(8) 0.0155(7) -0.0010(6) 0.0031(6) -0.0024(6)
    C46 0.0155(8) 0.0147(7) 0.0200(8) 0.0004(6) 0.0006(6) 0.0012(6)
    C47 0.0180(8) 0.0172(8) 0.0150(7) -0.0006(6) 0.0000(6) 0.0032(6)
    C48 0.0144(8) 0.0135(7) 0.0167(7) 0.0007(6) 0.0008(6) 0.0014(6)
    C49 0.0136(8) 0.0173(8) 0.0151(7) 0.0024(6) 0.0010(6) 0.0019(6)
    C50 0.0175(8) 0.0175(8) 0.0166(7) 0.0021(6) -0.0013(6) -0.0023(6)
    C51 0.0142(8) 0.0152(8) 0.0230(8) -0.0015(6) -0.0008(6) 0.0008(6)
    C52 0.0117(8) 0.0163(8) 0.0185(7) 0.0019(6) 0.0008(6) 0.0028(6)
    C53 0.0107(8) 0.0172(8) 0.0161(7) 0.0014(6) 0.0013(6) 0.0014(6)
    C54 0.0165(8) 0.0198(8) 0.0182(8) 0.0005(6) 0.0006(6) 0.0002(6)
    C55 0.0203(9) 0.0295(9) 0.0140(7) 0.0033(7) 0.0015(6) -0.0007(6)
    C56 0.0220(9) 0.0278(9) 0.0195(8) 0.0033(7) 0.0050(7) 0.0087(7)
    C57 0.0158(8) 0.0185(8) 0.0241(8) 0.0009(6) 0.0032(6) 0.0069(6)
    C58 0.0179(8) 0.0193(8) 0.0139(7) -0.0020(6) -0.0005(6) 0.0010(6)
    C59 0.0212(9) 0.0182(8) 0.0171(7) -0.0031(7) 0.0024(6) 0.0017(6)
    C60 0.0162(8) 0.0174(8) 0.0170(7) -0.0002(6) 0.0014(6) 0.0024(6)
    C61 0.0130(8) 0.0172(8) 0.0160(7) 0.0014(6) 0.0016(6) 0.0022(6)
    C62 0.0140(8) 0.0152(7) 0.0182(7) -0.0006(6) 0.0012(6) 0.0016(6)
    C63 0.0146(8) 0.0183(8) 0.0142(7) 0.0019(6) 0.0010(6) -0.0011(6)
    C64 0.0141(8) 0.0188(8) 0.0151(7) 0.0013(6) 0.0031(6) 0.0054(6)
    C65 0.0159(8) 0.0145(7) 0.0200(8) -0.0015(6) 0.0007(6) 0.0018(6)
    C66 0.0175(8) 0.0164(8) 0.0153(7) 0.0003(6) -0.0001(6) -0.0006(6)
    C67 0.0141(8) 0.0139(7) 0.0167(7) -0.0012(6) 0.0006(6) 0.0017(6)
    C68 0.0154(8) 0.0165(8) 0.0146(7) -0.0034(6) 0.0011(6) 0.0008(6)
    C69 0.0182(8) 0.0185(8) 0.0159(7) -0.0021(6) -0.0016(6) 0.0042(6)
    C70 0.0152(8) 0.0152(8) 0.0208(8) 0.0016(6) -0.0006(6) 0.0029(6)
    C71 0.0115(8) 0.0165(8) 0.0182(7) -0.0020(6) 0.0005(6) 0.0018(6)
    C72 0.0109(8) 0.0160(7) 0.0157(7) -0.0022(6) 0.0007(6) 0.0021(6)
    C73 0.0170(8) 0.0183(8) 0.0173(7) -0.0001(6) 0.0007(6) 0.0030(6)
    C74 0.0240(9) 0.0232(8) 0.0150(7) -0.0023(7) 0.0012(6) 0.0025(6)
    C75 0.0207(9) 0.0238(9) 0.0194(8) -0.0020(7) 0.0052(6) -0.0036(6)
    C76 0.0161(8) 0.0165(8) 0.0226(8) 0.0003(6) 0.0024(6) -0.0013(6)
_geom_special_details
;
All e.s.d.'s (except the e.s.d. in the dihedral angle between two l.s. planes)
are estimated using the full covariance matrix. The cell e.s.d.'s are taken
into account individually in the estimation of e.s.d.'s in distances, angles
and torsion angles; correlations between e.s.d.'s in cell parameters are only
used when they are defined by crystal symmetry. An approximate (isotropic)
treatment of cell e.s.d.'s is used for estimating e.s.d.'s involving l.s.
planes.
;
loop_
    _geom_bond_atom_site_label_1
    _geom_bond_atom_site_label_2
    _geom_bond_site_symmetry_2
    _geom_bond_distance
    _geom_bond_publ_flag
    Cl1 C6 . 1.7246(15) ?
    Cl2 C7 . 1.7275(16) ?
    Cl3 C25 . 1.7244(15) ?
    Cl4 C26 . 1.7258(15) ?
    Cl5 C44 . 1.7239(15) ?
    Cl6 C45 . 1.7255(16) ?
    Cl7 C63 . 1.7229(16) ?
    Cl8 C64 . 1.7286(15) ?
    O1 C1 . 1.2212(19) ?
    O2 C20 . 1.2209(19) ?
    O3 C39 . 1.2241(19) ?
    O4 C58 . 1.2193(19) ?
    C1 C2 . 1.482(2) ?
    C1 C11 . 1.495(2) ?
    C2 C3 . 1.337(2) ?
    C2 H2 . 0.9500 ?
    C3 C4 . 1.467(2) ?
    C3 H3 . 0.9500 ?
    C4 C9 . 1.397(2) ?
    C4 C5 . 1.400(2) ?
    C5 C6 . 1.387(2) ?
    C5 H5 . 0.9500 ?
    C6 C7 . 1.389(2) ?
    C7 C8 . 1.391(2) ?
    C8 C9 . 1.384(2) ?
    C8 H8 . 0.9500 ?
    C9 H9 . 0.9500 ?
    C10 C11 . 1.379(2) ?
    C10 C15 . 1.414(2) ?
    C10 H10 . 0.9500 ?
    C11 C12 . 1.417(2) ?
    C12 C13 . 1.370(2) ?
    C12 H12 . 0.9500 ?
    C13 C14 . 1.418(2) ?
    C13 H13 . 0.9500 ?
    C14 C19 . 1.420(2) ?
    C14 C15 . 1.424(2) ?
    C15 C16 . 1.420(2) ?
    C16 C17 . 1.368(2) ?
    C16 H16 . 0.9500 ?
    C17 C18 . 1.411(2) ?
    C17 H17 . 0.9500 ?
    C18 C19 . 1.366(2) ?
    C18 H18 . 0.9500 ?
    C19 H19 . 0.9500 ?
    C20 C21 . 1.482(2) ?
    C20 C30 . 1.492(2) ?
    C21 C22 . 1.335(2) ?
    C21 H21 . 0.9500 ?
    C22 C23 . 1.468(2) ?
    C22 H22 . 0.9500 ?
    C23 C28 . 1.400(2) ?
    C23 C24 . 1.400(2) ?
    C24 C25 . 1.390(2) ?
    C24 H24 . 0.9500 ?
    C25 C26 . 1.386(2) ?
    C26 C27 . 1.395(2) ?
    C27 C28 . 1.384(2) ?
    C27 H27 . 0.9500 ?
    C28 H28 . 0.9500 ?
    C29 C30 . 1.383(2) ?
    C29 C34 . 1.413(2) ?
    C29 H29 . 0.9500 ?
    C30 C31 . 1.417(2) ?
    C31 C32 . 1.368(2) ?
    C31 H31 . 0.9500 ?
    C32 C33 . 1.420(2) ?
    C32 H32 . 0.9500 ?
    C33 C38 . 1.418(2) ?
    C33 C34 . 1.422(2) ?
    C34 C35 . 1.421(2) ?
    C35 C36 . 1.369(2) ?
    C35 H35 . 0.9500 ?
    C36 C37 . 1.409(2) ?
    C36 H36 . 0.9500 ?
    C37 C38 . 1.369(2) ?
    C37 H37 . 0.9500 ?
    C38 H38 . 0.9500 ?
    C39 C40 . 1.484(2) ?
    C39 C49 . 1.491(2) ?
    C40 C41 . 1.332(2) ?
    C40 H40 . 0.9500 ?
    C41 C42 . 1.468(2) ?
    C41 H41 . 0.9500 ?
    C42 C47 . 1.396(2) ?
    C42 C43 . 1.405(2) ?
    C43 C44 . 1.386(2) ?
    C43 H43 . 0.9500 ?
    C44 C45 . 1.390(2) ?
    C45 C46 . 1.392(2) ?
    C46 C47 . 1.384(2) ?
    C46 H46 . 0.9500 ?
    C47 H47 . 0.9500 ?
    C48 C49 . 1.380(2) ?
    C48 C53 . 1.414(2) ?
    C48 H48 . 0.9500 ?
    C49 C50 . 1.417(2) ?
    C50 C51 . 1.368(2) ?
    C50 H50 . 0.9500 ?
    C51 C52 . 1.415(2) ?
    C51 H51 . 0.9500 ?
    C52 C57 . 1.421(2) ?
    C52 C53 . 1.424(2) ?
    C53 C54 . 1.419(2) ?
    C54 C55 . 1.369(2) ?
    C54 H54 . 0.9500 ?
    C55 C56 . 1.409(2) ?
    C55 H55 . 0.9500 ?
    C56 C57 . 1.365(2) ?
    C56 H56 . 0.9500 ?
    C57 H57 . 0.9500 ?
    C58 C59 . 1.480(2) ?
    C58 C68 . 1.497(2) ?
    C59 C60 . 1.336(2) ?
    C59 H59 . 0.9500 ?
    C60 C61 . 1.468(2) ?
    C60 H60 . 0.9500 ?
    C61 C66 . 1.398(2) ?
    C61 C62 . 1.399(2) ?
    C62 C63 . 1.389(2) ?
    C62 H62 . 0.9500 ?
    C63 C64 . 1.386(2) ?
    C64 C65 . 1.393(2) ?
    C65 C66 . 1.384(2) ?
    C65 H65 . 0.9500 ?
    C66 H66 . 0.9500 ?
    C67 C68 . 1.381(2) ?
    C67 C72 . 1.415(2) ?
    C67 H67 . 0.9500 ?
    C68 C69 . 1.413(2) ?
    C69 C70 . 1.370(2) ?
    C69 H69 . 0.9500 ?
    C70 C71 . 1.419(2) ?
    C70 H70 . 0.9500 ?
    C71 C72 . 1.420(2) ?
    C71 C76 . 1.421(2) ?
    C72 C73 . 1.422(2) ?
    C73 C74 . 1.373(2) ?
    C73 H73 . 0.9500 ?
    C74 C75 . 1.411(2) ?
    C74 H74 . 0.9500 ?
    C75 C76 . 1.368(2) ?
    C75 H75 . 0.9500 ?
    C76 H76 . 0.9500 ?
loop_
    _geom_angle_atom_site_label_1
    _geom_angle_atom_site_label_2
    _geom_angle_atom_site_label_3
    _geom_angle_site_symmetry_1
    _geom_angle_site_symmetry_3
    _geom_angle
    _geom_angle_publ_flag
    O1 C1 C2 . . 121.90(14) ?
    O1 C1 C11 . . 120.52(14) ?
    C2 C1 C11 . . 117.57(13) ?
    C3 C2 C1 . . 120.43(15) ?
    C3 C2 H2 . . 119.8 ?
    C1 C2 H2 . . 119.8 ?
    C2 C3 C4 . . 125.77(15) ?
    C2 C3 H3 . . 117.1 ?
    C4 C3 H3 . . 117.1 ?
    C9 C4 C5 . . 118.88(14) ?
    C9 C4 C3 . . 122.70(14) ?
    C5 C4 C3 . . 118.42(14) ?
    C6 C5 C4 . . 120.36(14) ?
    C6 C5 H5 . . 119.8 ?
    C4 C5 H5 . . 119.8 ?
    C5 C6 C7 . . 120.10(14) ?
    C5 C6 Cl1 . . 119.34(12) ?
    C7 C6 Cl1 . . 120.56(12) ?
    C6 C7 C8 . . 120.04(14) ?
    C6 C7 Cl2 . . 120.74(12) ?
    C8 C7 Cl2 . . 119.21(12) ?
    C9 C8 C7 . . 119.89(15) ?
    C9 C8 H8 . . 120.1 ?
    C7 C8 H8 . . 120.1 ?
    C8 C9 C4 . . 120.72(14) ?
    C8 C9 H9 . . 119.6 ?
    C4 C9 H9 . . 119.6 ?
    C11 C10 C15 . . 120.81(14) ?
    C11 C10 H10 . . 119.6 ?
    C15 C10 H10 . . 119.6 ?
    C10 C11 C12 . . 119.97(14) ?
    C10 C11 C1 . . 118.11(14) ?
    C12 C11 C1 . . 121.91(14) ?
    C13 C12 C11 . . 120.29(14) ?
    C13 C12 H12 . . 119.9 ?
    C11 C12 H12 . . 119.9 ?
    C12 C13 C14 . . 120.88(15) ?
    C12 C13 H13 . . 119.6 ?
    C14 C13 H13 . . 119.6 ?
    C13 C14 C19 . . 122.14(14) ?
    C13 C14 C15 . . 118.93(14) ?
    C19 C14 C15 . . 118.93(14) ?
    C10 C15 C16 . . 121.85(14) ?
    C10 C15 C14 . . 119.05(14) ?
    C16 C15 C14 . . 119.10(14) ?
    C17 C16 C15 . . 120.36(15) ?
    C17 C16 H16 . . 119.8 ?
    C15 C16 H16 . . 119.8 ?
    C16 C17 C18 . . 120.52(15) ?
    C16 C17 H17 . . 119.7 ?
    C18 C17 H17 . . 119.7 ?
    C19 C18 C17 . . 120.64(14) ?
    C19 C18 H18 . . 119.7 ?
    C17 C18 H18 . . 119.7 ?
    C18 C19 C14 . . 120.44(15) ?
    C18 C19 H19 . . 119.8 ?
    C14 C19 H19 . . 119.8 ?
    O2 C20 C21 . . 121.80(14) ?
    O2 C20 C30 . . 120.90(14) ?
    C21 C20 C30 . . 117.30(14) ?
    C22 C21 C20 . . 120.46(15) ?
    C22 C21 H21 . . 119.8 ?
    C20 C21 H21 . . 119.8 ?
    C21 C22 C23 . . 125.74(15) ?
    C21 C22 H22 . . 117.1 ?
    C23 C22 H22 . . 117.1 ?
    C28 C23 C24 . . 118.84(13) ?
    C28 C23 C22 . . 122.59(14) ?
    C24 C23 C22 . . 118.57(14) ?
    C25 C24 C23 . . 120.42(14) ?
    C25 C24 H24 . . 119.8 ?
    C23 C24 H24 . . 119.8 ?
    C26 C25 C24 . . 120.08(14) ?
    C26 C25 Cl3 . . 120.54(12) ?
    C24 C25 Cl3 . . 119.38(12) ?
    C25 C26 C27 . . 120.03(14) ?
    C25 C26 Cl4 . . 120.98(12) ?
    C27 C26 Cl4 . . 118.99(12) ?
    C28 C27 C26 . . 119.96(14) ?
    C28 C27 H27 . . 120.0 ?
    C26 C27 H27 . . 120.0 ?
    C27 C28 C23 . . 120.66(14) ?
    C27 C28 H28 . . 119.7 ?
    C23 C28 H28 . . 119.7 ?
    C30 C29 C34 . . 120.75(14) ?
    C30 C29 H29 . . 119.6 ?
    C34 C29 H29 . . 119.6 ?
    C29 C30 C31 . . 119.72(14) ?
    C29 C30 C20 . . 118.11(14) ?
    C31 C30 C20 . . 122.17(13) ?
    C32 C31 C30 . . 120.61(14) ?
    C32 C31 H31 . . 119.7 ?
    C30 C31 H31 . . 119.7 ?
    C31 C32 C33 . . 120.68(14) ?
    C31 C32 H32 . . 119.7 ?
    C33 C32 H32 . . 119.7 ?
    C38 C33 C32 . . 121.89(15) ?
    C38 C33 C34 . . 119.14(14) ?
    C32 C33 C34 . . 118.96(14) ?
    C29 C34 C35 . . 121.81(14) ?
    C29 C34 C33 . . 119.22(14) ?
    C35 C34 C33 . . 118.97(14) ?
    C36 C35 C34 . . 120.39(15) ?
    C36 C35 H35 . . 119.8 ?
    C34 C35 H35 . . 119.8 ?
    C35 C36 C37 . . 120.54(15) ?
    C35 C36 H36 . . 119.7 ?
    C37 C36 H36 . . 119.7 ?
    C38 C37 C36 . . 120.57(15) ?
    C38 C37 H37 . . 119.7 ?
    C36 C37 H37 . . 119.7 ?
    C37 C38 C33 . . 120.38(15) ?
    C37 C38 H38 . . 119.8 ?
    C33 C38 H38 . . 119.8 ?
    O3 C39 C40 . . 121.64(14) ?
    O3 C39 C49 . . 120.78(14) ?
    C40 C39 C49 . . 117.58(13) ?
    C41 C40 C39 . . 120.45(15) ?
    C41 C40 H40 . . 119.8 ?
    C39 C40 H40 . . 119.8 ?
    C40 C41 C42 . . 125.94(15) ?
    C40 C41 H41 . . 117.0 ?
    C42 C41 H41 . . 117.0 ?
    C47 C42 C43 . . 118.94(14) ?
    C47 C42 C41 . . 122.89(13) ?
    C43 C42 C41 . . 118.16(14) ?
    C44 C43 C42 . . 120.05(14) ?
    C44 C43 H43 . . 120.0 ?
    C42 C43 H43 . . 120.0 ?
    C43 C44 C45 . . 120.46(13) ?
    C43 C44 Cl5 . . 119.29(12) ?
    C45 C44 Cl5 . . 120.24(12) ?
    C44 C45 C46 . . 119.78(14) ?
    C44 C45 Cl6 . . 120.85(12) ?
    C46 C45 Cl6 . . 119.37(12) ?
    C47 C46 C45 . . 119.99(15) ?
    C47 C46 H46 . . 120.0 ?
    C45 C46 H46 . . 120.0 ?
    C46 C47 C42 . . 120.77(14) ?
    C46 C47 H47 . . 119.6 ?
    C42 C47 H47 . . 119.6 ?
    C49 C48 C53 . . 120.84(14) ?
    C49 C48 H48 . . 119.6 ?
    C53 C48 H48 . . 119.6 ?
    C48 C49 C50 . . 119.95(14) ?
    C48 C49 C39 . . 118.11(14) ?
    C50 C49 C39 . . 121.93(14) ?
    C51 C50 C49 . . 120.23(14) ?
    C51 C50 H50 . . 119.9 ?
    C49 C50 H50 . . 119.9 ?
    C50 C51 C52 . . 121.00(15) ?
    C50 C51 H51 . . 119.5 ?
    C52 C51 H51 . . 119.5 ?
    C51 C52 C57 . . 122.25(15) ?
    C51 C52 C53 . . 119.02(14) ?
    C57 C52 C53 . . 118.72(14) ?
    C48 C53 C54 . . 121.89(14) ?
    C48 C53 C52 . . 118.90(14) ?
    C54 C53 C52 . . 119.21(14) ?
    C55 C54 C53 . . 120.37(15) ?
    C55 C54 H54 . . 119.8 ?
    C53 C54 H54 . . 119.8 ?
    C54 C55 C56 . . 120.47(15) ?
    C54 C55 H55 . . 119.8 ?
    C56 C55 H55 . . 119.8 ?
    C57 C56 C55 . . 120.64(15) ?
    C57 C56 H56 . . 119.7 ?
    C55 C56 H56 . . 119.7 ?
    C56 C57 C52 . . 120.57(15) ?
    C56 C57 H57 . . 119.7 ?
    C52 C57 H57 . . 119.7 ?
    O4 C58 C59 . . 121.78(15) ?
    O4 C58 C68 . . 120.78(14) ?
    C59 C58 C68 . . 117.44(14) ?
    C60 C59 C58 . . 120.44(15) ?
    C60 C59 H59 . . 119.8 ?
    C58 C59 H59 . . 119.8 ?
    C59 C60 C61 . . 126.00(15) ?
    C59 C60 H60 . . 117.0 ?
    C61 C60 H60 . . 117.0 ?
    C66 C61 C62 . . 118.95(14) ?
    C66 C61 C60 . . 122.73(14) ?
    C62 C61 C60 . . 118.31(14) ?
    C63 C62 C61 . . 120.37(14) ?
    C63 C62 H62 . . 119.8 ?
    C61 C62 H62 . . 119.8 ?
    C64 C63 C62 . . 120.05(14) ?
    C64 C63 Cl7 . . 120.53(12) ?
    C62 C63 Cl7 . . 119.41(12) ?
    C63 C64 C65 . . 120.10(14) ?
    C63 C64 Cl8 . . 120.92(12) ?
    C65 C64 Cl8 . . 118.98(12) ?
    C66 C65 C64 . . 119.95(15) ?
    C66 C65 H65 . . 120.0 ?
    C64 C65 H65 . . 120.0 ?
    C65 C66 C61 . . 120.57(14) ?
    C65 C66 H66 . . 119.7 ?
    C61 C66 H66 . . 119.7 ?
    C68 C67 C72 . . 120.57(14) ?
    C68 C67 H67 . . 119.7 ?
    C72 C67 H67 . . 119.7 ?
    C67 C68 C69 . . 120.09(14) ?
    C67 C68 C58 . . 117.86(14) ?
    C69 C68 C58 . . 122.05(13) ?
    C70 C69 C68 . . 120.37(14) ?
    C70 C69 H69 . . 119.8 ?
    C68 C69 H69 . . 119.8 ?
    C69 C70 C71 . . 120.73(15) ?
    C69 C70 H70 . . 119.6 ?
    C71 C70 H70 . . 119.6 ?
    C70 C71 C72 . . 119.03(14) ?
    C70 C71 C76 . . 121.91(14) ?
    C72 C71 C76 . . 119.06(14) ?
    C67 C72 C71 . . 119.14(13) ?
    C67 C72 C73 . . 121.65(14) ?
    C71 C72 C73 . . 119.21(14) ?
    C74 C73 C72 . . 120.26(15) ?
    C74 C73 H73 . . 119.9 ?
    C72 C73 H73 . . 119.9 ?
    C73 C74 C75 . . 120.41(15) ?
    C73 C74 H74 . . 119.8 ?
    C75 C74 H74 . . 119.8 ?
    C76 C75 C74 . . 120.67(15) ?
    C76 C75 H75 . . 119.7 ?
    C74 C75 H75 . . 119.7 ?
    C75 C76 C71 . . 120.37(15) ?
    C75 C76 H76 . . 119.8 ?
    C71 C76 H76 . . 119.8 ?
loop_
    _geom_torsion_atom_site_label_1
    _geom_torsion_atom_site_label_2
    _geom_torsion_atom_site_label_3
    _geom_torsion_atom_site_label_4
    _geom_torsion_site_symmetry_1
    _geom_torsion_site_symmetry_2
    _geom_torsion_site_symmetry_3
    _geom_torsion_site_symmetry_4
    _geom_torsion
    _geom_torsion_publ_flag
    O1 C1 C2 C3 . . . . 16.4(3) ?
    C11 C1 C2 C3 . . . . -164.66(15) ?
    C1 C2 C3 C4 . . . . -177.23(15) ?
    C2 C3 C4 C9 . . . . 11.3(3) ?
    C2 C3 C4 C5 . . . . -168.55(16) ?
    C9 C4 C5 C6 . . . . -0.1(2) ?
    C3 C4 C5 C6 . . . . 179.73(14) ?
    C4 C5 C6 C7 . . . . 0.3(2) ?
    C4 C5 C6 Cl1 . . . . -179.48(12) ?
    C5 C6 C7 C8 . . . . 0.2(2) ?
    Cl1 C6 C7 C8 . . . . 179.99(12) ?
    C5 C6 C7 Cl2 . . . . 178.97(12) ?
    Cl1 C6 C7 Cl2 . . . . -1.26(19) ?
    C6 C7 C8 C9 . . . . -0.9(2) ?
    Cl2 C7 C8 C9 . . . . -179.68(12) ?
    C7 C8 C9 C4 . . . . 1.1(2) ?
    C5 C4 C9 C8 . . . . -0.6(2) ?
    C3 C4 C9 C8 . . . . 179.58(15) ?
    C15 C10 C11 C12 . . . . -0.5(2) ?
    C15 C10 C11 C1 . . . . -179.89(14) ?
    O1 C1 C11 C10 . . . . 25.3(2) ?
    C2 C1 C11 C10 . . . . -153.71(15) ?
    O1 C1 C11 C12 . . . . -154.15(16) ?
    C2 C1 C11 C12 . . . . 26.9(2) ?
    C10 C11 C12 C13 . . . . -2.0(2) ?
    C1 C11 C12 C13 . . . . 177.42(15) ?
    C11 C12 C13 C14 . . . . 2.7(2) ?
    C12 C13 C14 C19 . . . . 178.56(15) ?
    C12 C13 C14 C15 . . . . -0.9(2) ?
    C11 C10 C15 C16 . . . . -177.72(15) ?
    C11 C10 C15 C14 . . . . 2.2(2) ?
    C13 C14 C15 C10 . . . . -1.5(2) ?
    C19 C14 C15 C10 . . . . 179.02(14) ?
    C13 C14 C15 C16 . . . . 178.41(14) ?
    C19 C14 C15 C16 . . . . -1.1(2) ?
    C10 C15 C16 C17 . . . . -179.55(15) ?
    C14 C15 C16 C17 . . . . 0.6(2) ?
    C15 C16 C17 C18 . . . . 0.0(3) ?
    C16 C17 C18 C19 . . . . 0.0(3) ?
    C17 C18 C19 C14 . . . . -0.6(3) ?
    C13 C14 C19 C18 . . . . -178.40(15) ?
    C15 C14 C19 C18 . . . . 1.1(2) ?
    O2 C20 C21 C22 . . . . -15.5(3) ?
    C30 C20 C21 C22 . . . . 165.11(15) ?
    C20 C21 C22 C23 . . . . 177.45(15) ?
    C21 C22 C23 C28 . . . . -10.3(3) ?
    C21 C22 C23 C24 . . . . 169.81(16) ?
    C28 C23 C24 C25 . . . . 0.3(2) ?
    C22 C23 C24 C25 . . . . -179.82(14) ?
    C23 C24 C25 C26 . . . . 0.1(2) ?
    C23 C24 C25 Cl3 . . . . 179.94(12) ?
    C24 C25 C26 C27 . . . . -0.7(2) ?
    Cl3 C25 C26 C27 . . . . 179.46(12) ?
    C24 C25 C26 Cl4 . . . . -179.92(12) ?
    Cl3 C25 C26 Cl4 . . . . 0.3(2) ?
    C25 C26 C27 C28 . . . . 0.9(2) ?
    Cl4 C26 C27 C28 . . . . -179.85(12) ?
    C26 C27 C28 C23 . . . . -0.5(2) ?
    C24 C23 C28 C27 . . . . 0.0(2) ?
    C22 C23 C28 C27 . . . . -179.97(15) ?
    C34 C29 C30 C31 . . . . 0.2(2) ?
    C34 C29 C30 C20 . . . . 179.82(14) ?
    O2 C20 C30 C29 . . . . -25.9(2) ?
    C21 C20 C30 C29 . . . . 153.50(15) ?
    O2 C20 C30 C31 . . . . 153.74(16) ?
    C21 C20 C30 C31 . . . . -26.9(2) ?
    C29 C30 C31 C32 . . . . 2.0(2) ?
    C20 C30 C31 C32 . . . . -177.58(15) ?
    C30 C31 C32 C33 . . . . -2.7(2) ?
    C31 C32 C33 C38 . . . . -178.73(15) ?
    C31 C32 C33 C34 . . . . 1.2(2) ?
    C30 C29 C34 C35 . . . . 177.97(15) ?
    C30 C29 C34 C33 . . . . -1.7(2) ?
    C38 C33 C34 C29 . . . . -179.09(14) ?
    C32 C33 C34 C29 . . . . 1.0(2) ?
    C38 C33 C34 C35 . . . . 1.3(2) ?
    C32 C33 C34 C35 . . . . -178.64(14) ?
    C29 C34 C35 C36 . . . . 179.91(15) ?
    C33 C34 C35 C36 . . . . -0.4(2) ?
    C34 C35 C36 C37 . . . . -0.3(3) ?
    C35 C36 C37 C38 . . . . 0.3(3) ?
    C36 C37 C38 C33 . . . . 0.5(3) ?
    C32 C33 C38 C37 . . . . 178.59(16) ?
    C34 C33 C38 C37 . . . . -1.3(2) ?
    O3 C39 C40 C41 . . . . -14.9(3) ?
    C49 C39 C40 C41 . . . . 165.71(15) ?
    C39 C40 C41 C42 . . . . 177.56(15) ?
    C40 C41 C42 C47 . . . . -11.3(3) ?
    C40 C41 C42 C43 . . . . 168.90(16) ?
    C47 C42 C43 C44 . . . . 0.4(2) ?
    C41 C42 C43 C44 . . . . -179.80(14) ?
    C42 C43 C44 C45 . . . . -0.3(2) ?
    C42 C43 C44 Cl5 . . . . -179.52(12) ?
    C43 C44 C45 C46 . . . . -0.1(2) ?
    Cl5 C44 C45 C46 . . . . 179.02(12) ?
    C43 C44 C45 Cl6 . . . . -179.46(12) ?
    Cl5 C44 C45 Cl6 . . . . -0.3(2) ?
    C44 C45 C46 C47 . . . . 0.6(2) ?
    Cl6 C45 C46 C47 . . . . 179.97(12) ?
    C45 C46 C47 C42 . . . . -0.6(2) ?
    C43 C42 C47 C46 . . . . 0.1(2) ?
    C41 C42 C47 C46 . . . . -179.70(15) ?
    C53 C48 C49 C50 . . . . 0.5(2) ?
    C53 C48 C49 C39 . . . . 179.83(14) ?
    O3 C39 C49 C48 . . . . -25.8(2) ?
    C40 C39 C49 C48 . . . . 153.58(15) ?
    O3 C39 C49 C50 . . . . 153.49(16) ?
    C40 C39 C49 C50 . . . . -27.1(2) ?
    C48 C49 C50 C51 . . . . 1.7(2) ?
    C39 C49 C50 C51 . . . . -177.61(15) ?
    C49 C50 C51 C52 . . . . -2.3(2) ?
    C50 C51 C52 C57 . . . . -178.52(15) ?
    C50 C51 C52 C53 . . . . 0.8(2) ?
    C49 C48 C53 C54 . . . . 177.73(14) ?
    C49 C48 C53 C52 . . . . -2.0(2) ?
    C51 C52 C53 C48 . . . . 1.4(2) ?
    C57 C52 C53 C48 . . . . -179.30(14) ?
    C51 C52 C53 C54 . . . . -178.39(14) ?
    C57 C52 C53 C54 . . . . 0.9(2) ?
    C48 C53 C54 C55 . . . . -179.85(15) ?
    C52 C53 C54 C55 . . . . -0.1(2) ?
    C53 C54 C55 C56 . . . . -0.6(2) ?
    C54 C55 C56 C57 . . . . 0.4(3) ?
    C55 C56 C57 C52 . . . . 0.5(3) ?
    C51 C52 C57 C56 . . . . 178.14(15) ?
    C53 C52 C57 C56 . . . . -1.2(2) ?
    O4 C58 C59 C60 . . . . 15.8(3) ?
    C68 C58 C59 C60 . . . . -164.81(15) ?
    C58 C59 C60 C61 . . . . -177.62(15) ?
    C59 C60 C61 C66 . . . . 11.6(3) ?
    C59 C60 C61 C62 . . . . -168.95(16) ?
    C66 C61 C62 C63 . . . . -0.6(2) ?
    C60 C61 C62 C63 . . . . 179.96(14) ?
    C61 C62 C63 C64 . . . . 0.8(2) ?
    C61 C62 C63 Cl7 . . . . 179.76(12) ?
    C62 C63 C64 C65 . . . . -0.4(2) ?
    Cl7 C63 C64 C65 . . . . -179.36(12) ?
    C62 C63 C64 Cl8 . . . . 178.92(12) ?
    Cl7 C63 C64 Cl8 . . . . -0.02(19) ?
    C63 C64 C65 C66 . . . . -0.2(2) ?
    Cl8 C64 C65 C66 . . . . -179.51(12) ?
    C64 C65 C66 C61 . . . . 0.4(2) ?
    C62 C61 C66 C65 . . . . 0.0(2) ?
    C60 C61 C66 C65 . . . . 179.44(15) ?
    C72 C67 C68 C69 . . . . -0.5(2) ?
    C72 C67 C68 C58 . . . . 179.99(14) ?
    O4 C58 C68 C67 . . . . 25.6(2) ?
    C59 C58 C68 C67 . . . . -153.76(15) ?
    O4 C58 C68 C69 . . . . -153.83(16) ?
    C59 C58 C68 C69 . . . . 26.8(2) ?
    C67 C68 C69 C70 . . . . -1.9(2) ?
    C58 C68 C69 C70 . . . . 177.53(15) ?
    C68 C69 C70 C71 . . . . 2.6(2) ?
    C69 C70 C71 C72 . . . . -0.9(2) ?
    C69 C70 C71 C76 . . . . 178.78(15) ?
    C68 C67 C72 C71 . . . . 2.3(2) ?
    C68 C67 C72 C73 . . . . -178.02(15) ?
    C70 C71 C72 C67 . . . . -1.6(2) ?
    C76 C71 C72 C67 . . . . 178.80(14) ?
    C70 C71 C72 C73 . . . . 178.71(14) ?
    C76 C71 C72 C73 . . . . -0.9(2) ?
    C67 C72 C73 C74 . . . . -179.76(15) ?
    C71 C72 C73 C74 . . . . 0.0(2) ?
    C72 C73 C74 C75 . . . . 0.6(3) ?
    C73 C74 C75 C76 . . . . -0.1(3) ?
    C74 C75 C76 C71 . . . . -0.9(3) ?
    C70 C71 C76 C75 . . . . -178.21(15) ?
    C72 C71 C76 C75 . . . . 1.4(2) ?
