# Supplementary material for: 3-(3,4-Dichloro­phen­yl)-1-(2-naphth­yl)prop-2-en-1-one
Source: Acta Crystallogr Sect E Struct Rep Online. 2009 Aug 29;65(Pt 9):o2299. doi: 10.1107/S1600536809034084 (PMC2969996; doi:10.1107/S1600536809034084)
Supplement: Supplementary file 2 [file e-65-o2299-Isup2.hkl]

# 
# h,k,l, Fc-squared, Fo-squared, sigma(Fo-squared) and status flag 
# 
data_I
_shelx_title '  _r90603g' 
_shelx_refln_list_code          4 
_shelx_F_calc_maximum      196.29 
_exptl_crystal_F_000      1344.00 
_reflns_d_resolution_high  0.7587 
 
loop_ 
 _symmetry_equiv_pos_as_xyz 
 'x, y, z' 
 '-x, -y, -z' 
 
_cell_length_a     7.5273 
_cell_length_b    11.5212 
_cell_length_c    33.3010 
_cell_angle_alpha  92.338 
_cell_angle_beta   96.469 
_cell_angle_gamma  90.125 
 
_shelx_F_squared_multiplier     1.000 
 
loop_ 
 _refln_index_h 
 _refln_index_k 
 _refln_index_l 
 _refln_F_squared_calc 
 _refln_F_squared_meas 
 _refln_F_squared_sigma 
 _refln_observed_status 
   1   0   0        0.60        1.31      0.60 o 
   2   0   0     2400.95     2334.03     37.39 o 
   3   0   0        3.88        2.69      1.86 o 
   4   0   0     8329.07     7668.04    139.23 o 
   5   0   0        0.98        0.53      1.61 o 
   6   0   0     1123.59     1122.89     28.42 o 
   7   0   0        8.30        7.20      5.65 o 
   8   0   0     1947.12     1968.21     49.72 o 
  -9   1   0       98.99      168.02     87.03 o 
  -8   1   0      223.84      211.53     22.76 o 
  -7   1   0       47.63       45.91     29.22 o 
  -6   1   0      778.65      801.86     17.15 o 
  -5   1   0     2574.58     2433.99     25.82 o 
  -4   1   0      506.58      493.80      9.72 o 
  -3   1   0      484.36      495.69     10.07 o 
  -2   1   0      163.65      151.88      2.54 o 
  -1   1   0      500.08      481.32     10.74 o 
   1   1   0      151.52      151.21      2.02 o 
   2   1   0      117.50      110.28      2.69 o 
   3   1   0      913.02      947.86     15.12 o 
   4   1   0       57.92       61.68      5.07 o 
   5   1   0     1833.43     1773.41     31.04 o 
   6   1   0      751.81      782.10     13.30 o 
   7   1   0       17.25       23.54     10.94 o 
   8   1   0       68.28       77.57     11.47 o 
  -9   2   0       86.77       97.54     56.46 o 
  -8   2   0        3.07        9.49     11.29 o 
  -7   2   0      203.05      217.21     16.23 o 
  -6   2   0     1161.94     1273.75     34.35 o 
  -5   2   0       92.71       87.38      4.64 o 
  -4   2   0      601.38      599.79     14.68 o 
  -3   2   0     2125.75     2081.98     72.71 o 
  -1   2   0     3628.25     3387.00     51.03 o 
   3   2   0     1309.68     1329.32     49.85 o 
   4   2   0     8347.96     8190.49    133.77 o 
   5   2   0      212.77      200.88      5.80 o 
   6   2   0      992.57     1051.53     27.75 o 
   7   2   0        0.13       11.75      4.84 o 
  -9   3   0       52.84       72.59     62.71 o 
  -8   3   0      213.41      210.05     68.75 o 
  -7   3   0       15.68       15.80     11.05 o 
  -6   3   0      373.56      376.41     14.94 o 
  -5   3   0      977.99      939.98     34.77 o 
  -4   3   0      681.76      682.29     18.18 o 
  -3   3   0       48.34       57.33      6.75 o 
  -2   3   0     2110.23     2062.75     33.70 o 
  -1   3   0     9699.85     8630.59    189.00 o 
   0   3   0     1948.97     1776.21     27.42 o 
   1   3   0     2697.71     2647.87     37.78 o 
   2   3   0     3557.32     3394.18     24.40 o 
   3   3   0       32.55       37.94      5.01 o 
   4   3   0      197.43      204.14      5.98 o 
   5   3   0      633.77      593.42     18.31 o 
   6   3   0     3326.35     3355.25     64.30 o 
   7   3   0      114.17      128.63     13.38 o 
  -9   4   0      208.63      332.47     39.84 o 
  -8   4   0      327.20      572.83     40.05 o 
  -7   4   0      577.95      571.95     15.40 o 
  -6   4   0     7267.94     7185.66    168.97 o 
  -5   4   0     4620.13     4905.32    178.94 o 
  -4   4   0     1186.82     1190.93     33.65 o 
  -3   4   0     8114.81     8735.76     89.17 o 
  -2   4   0     9277.48     8750.89    252.31 o 
  -1   4   0        4.39       20.36      4.91 o 
   1   4   0      412.07      425.39      8.94 o 
   2   4   0      105.17      106.58      5.85 o 
   3   4   0    14314.97    15155.47    460.89 o 
   4   4   0     5103.05     4774.62    141.18 o 
   5   4   0      313.55      329.63      8.38 o 
   6   4   0       36.50       40.80     27.21 o 
   7   4   0     1748.64     1760.77     59.08 o 
   8   4   0      838.03      843.79     33.74 o 
  -8   5   0      185.91      450.41     47.54 o 
  -7   5   0      394.71      390.65     20.63 o 
  -6   5   0       24.92       26.89     10.77 o 
  -5   5   0     2153.97     2143.91     38.46 o 
  -4   5   0      401.33      384.97     15.14 o 
  -3   5   0       68.19       83.76      7.63 o 
  -2   5   0      134.19      140.00      4.50 o 
  -1   5   0     1257.98     1127.52     31.69 o 
   0   5   0     2145.16     2055.12     32.77 o 
   1   5   0      116.42      147.80      3.61 o 
   2   5   0      763.58      770.96     14.69 o 
   3   5   0      151.89      160.85      6.44 o 
   4   5   0       52.37       64.72      5.03 o 
   5   5   0      896.21      838.79     20.29 o 
   6   5   0      310.95      314.97     18.14 o 
   7   5   0        4.82        0.88      8.79 o 
   8   5   0        0.35        8.43     10.13 o 
  -9   6   0       95.06       66.88     41.01 o 
  -7   6   0      142.19      156.61     35.93 o 
  -6   6   0     1045.69     1058.39     33.98 o 
  -5   6   0       48.76       62.32     18.98 o 
  -4   6   0       38.94       40.67     14.99 o 
  -3   6   0       75.17       82.69     16.19 o 
  -2   6   0       92.96       70.32     15.72 o 
  -1   6   0      954.50     1119.02     22.86 o 
   0   6   0      424.56      478.00      9.38 o 
   1   6   0    11667.00    12820.95     72.12 o 
   2   6   0      386.55      421.12     14.71 o 
   3   6   0       85.07       79.73      3.13 o 
   4   6   0       22.07       24.71      9.04 o 
   5   6   0      118.91      165.49     10.05 o 
   6   6   0      467.21      452.46     31.83 o 
   7   6   0      147.34      155.74     17.72 o 
  -8   7   0      579.13      560.41     40.58 o 
  -7   7   0     1160.73     1899.96     87.52 o 
  -6   7   0      176.58      159.92     55.94 o 
  -5   7   0      104.08      127.66     35.80 o 
  -4   7   0      431.96      429.24     23.82 o 
  -3   7   0       64.52      103.56     27.53 o 
  -2   7   0      182.51      175.89      5.98 o 
  -1   7   0     2518.01     2613.16     37.08 o 
   0   7   0     5516.03     5326.40     63.92 o 
   1   7   0      227.21      205.99      6.05 o 
   2   7   0      711.08      742.44     11.89 o 
   3   7   0       31.94       52.16      6.80 o 
   4   7   0        3.05       11.37      3.49 o 
   5   7   0        0.07       -0.64      8.75 o 
   6   7   0     1105.50     1121.00     44.54 o 
   7   7   0       34.51       34.23     14.50 o 
   8   7   0        0.38       -1.69     10.20 o 
  -8   8   0       86.02       76.02     39.81 o 
  -7   8   0       67.13       58.92     23.66 o 
  -6   8   0     3786.30     3763.18    109.51 o 
  -5   8   0       17.78       13.41      7.79 o 
  -4   8   0      102.07      127.19     41.43 o 
  -3   8   0      236.53      290.17     13.07 o 
  -2   8   0      138.14      147.07     10.18 o 
  -1   8   0       53.93       64.85      5.50 o 
   0   8   0        7.31       13.68      4.28 o 
   1   8   0      424.65      449.52      9.19 o 
   2   8   0     1972.09     1899.31     47.22 o 
   3   8   0     1152.45     1516.77     34.19 o 
   4   8   0     3585.57     3698.37     67.95 o 
   5   8   0       29.82       45.28     22.34 o 
   6   8   0     2882.44     2751.02    114.02 o 
   7   8   0      925.26      745.12     39.31 o 
   8   8   0      204.57      238.07     21.88 o 
  -7   9   0     1029.87      953.49     35.06 o 
  -6   9   0      165.34      202.74     20.73 o 
  -5   9   0      221.83      178.80     15.95 o 
  -4   9   0      184.39      178.48     13.76 o 
  -3   9   0       11.38       30.56     14.29 o 
  -2   9   0       38.84       52.58      6.25 o 
  -1   9   0      961.64      959.11     16.85 o 
   0   9   0     2008.97     2088.64     34.83 o 
   1   9   0      516.66      556.81      9.88 o 
   2   9   0      123.65      134.80      9.57 o 
   3   9   0      212.80      204.64     13.60 o 
   4   9   0        0.09        2.73      4.66 o 
   5   9   0      337.21      335.36     20.40 o 
   6   9   0      346.76      330.39     27.49 o 
   7   9   0        0.31        3.00     14.22 o 
  -7  10   0      108.38       65.11     55.90 o 
  -6  10   0      232.02      263.75     16.29 o 
  -5  10   0        5.65       19.23     16.73 o 
  -4  10   0        0.63       22.73     12.30 o 
  -3  10   0      291.79      275.43     14.30 o 
  -2  10   0      854.50      628.87     36.91 o 
  -1  10   0      241.43      178.04      8.14 o 
   0  10   0      734.27      607.70     15.28 o 
   1  10   0      566.18      452.03     16.64 o 
   2  10   0      112.38      111.79     12.74 o 
   3  10   0       34.45       39.74     11.06 o 
   4  10   0      770.28      623.00     28.82 o 
   5  10   0      782.38      746.85     39.00 o 
   6  10   0       71.80       66.98     40.05 o 
   7  10   0       26.21       20.29     14.61 o 
  -6  11   0      308.48      343.25     18.20 o 
  -5  11   0       54.41       35.86     14.09 o 
  -4  11   0       83.91       78.43     13.45 o 
  -3  11   0      103.31       99.38     15.95 o 
  -2  11   0        1.35        4.36      6.94 o 
  -1  11   0      241.35      214.27     14.29 o 
   0  11   0     1023.54     1045.65     25.69 o 
   1  11   0      560.68      571.89     20.89 o 
   2  11   0        0.04        0.67      7.16 o 
   3  11   0      137.47      119.55     10.74 o 
   4  11   0      312.48      272.35     25.76 o 
   5  11   0       87.38       69.91     56.50 o 
   6  11   0      279.52      250.38     26.01 o 
  -6  12   0      389.17      436.78     33.19 o 
  -5  12   0      204.53      232.05     21.39 o 
  -4  12   0      442.98      429.81     19.65 o 
  -3  12   0        2.64       -1.15      5.61 o 
  -2  12   0     1665.22     1605.02     61.26 o 
  -1  12   0        2.81        7.52      7.73 o 
   0  12   0      216.07      124.29     33.90 o 
   1  12   0        1.66        7.43      6.75 o 
   2  12   0     4210.40     3971.87     67.98 o 
   3  12   0      133.04      126.37     13.49 o 
   4  12   0       57.84       44.71     32.47 o 
   5  12   0      424.01      447.48     27.00 o 
  -5  13   0      193.70      225.31     23.13 o 
  -4  13   0       96.11       90.74     39.41 o 
  -3  13   0      151.37      162.95     17.18 o 
  -2  13   0       86.70       50.96     49.19 o 
  -1  13   0       89.53       93.98     37.65 o 
   0  13   0      912.16      886.26     24.89 o 
   1  13   0      782.90      775.27     42.95 o 
   2  13   0       43.50       46.40     24.49 o 
   3  13   0        3.49        6.83      6.30 o 
   4  13   0        0.05        8.22      9.10 o 
   5  13   0      186.40      134.49     82.44 o 
  -3  14   0       20.72       22.52      9.60 o 
  -2  14   0      827.77      864.44     44.75 o 
  -1  14   0      466.32      399.24     26.26 o 
   0  14   0        0.87       13.80     13.62 o 
   1  14   0      788.39      647.25     21.47 o 
   2  14   0       94.61      101.71     28.96 o 
   3  14   0        8.53        7.83      7.01 o 
  -1  15   0        8.89       27.07     13.45 o 
   0  15   0      276.53      194.10     38.82 o 
   1  15   0      233.97      276.29     30.67 o 
  -1 -15   1       50.25       33.56     26.33 o 
   0 -15   1       29.41       15.60     14.68 o 
   1 -15   1        6.84       15.53     19.16 o 
  -3 -14   1       37.78       18.52     14.90 o 
  -2 -14   1     3042.05     3282.37     75.35 o 
  -1 -14   1      153.08      139.70     13.57 o 
   0 -14   1        9.41        2.68      6.99 o 
   1 -14   1      208.68      182.52     18.88 o 
   2 -14   1      612.27      646.06     46.90 o 
   3 -14   1        1.37        4.83     13.38 o 
  -5 -13   1        5.82       19.06     22.13 o 
  -4 -13   1      318.18      270.75     51.28 o 
  -3 -13   1       41.92       35.73     18.80 o 
  -2 -13   1      207.91      208.61     12.99 o 
  -1 -13   1      104.04       93.85     15.50 o 
   0 -13   1        0.38        6.13      7.09 o 
   1 -13   1       31.57       39.10     30.00 o 
   2 -13   1      263.12      288.71     21.32 o 
   3 -13   1      337.89      349.69     15.06 o 
   4 -13   1        5.40        5.31      6.81 o 
   5 -13   1       20.45       12.79     11.46 o 
  -5 -12   1        6.01       13.23     11.50 o 
  -4 -12   1        0.86       14.43     20.57 o 
  -3 -12   1      342.24      375.28     19.02 o 
  -2 -12   1      988.13      936.21     28.10 o 
  -1 -12   1      108.50      125.44     24.49 o 
   0 -12   1        7.05       99.27     86.85 o 
   1 -12   1        7.02        5.12      6.67 o 
   2 -12   1      182.60      181.08     11.18 o 
   3 -12   1      344.06      323.00     32.18 o 
   4 -12   1        0.77       23.57     14.40 o 
   5 -12   1       92.77       97.39     18.48 o 
   6 -12   1       12.58       12.32     12.60 o 
  -6 -11   1       23.60       27.53     21.42 o 
  -5 -11   1       14.88       21.49     15.70 o 
  -4 -11   1      887.92      920.33     38.29 o 
  -3 -11   1      783.00      748.97     26.79 o 
  -2 -11   1       64.04       46.36     25.59 o 
  -1 -11   1      459.90      459.06     25.20 o 
   0 -11   1       23.43       25.50      9.26 o 
   1 -11   1       58.79       60.63      9.57 o 
   2 -11   1     1230.72     1090.95     31.95 o 
   3 -11   1     1823.76     1916.14     63.58 o 
   4 -11   1      326.18      343.32     16.71 o 
   5 -11   1       10.31        7.24      5.25 o 
   6 -11   1       13.85        9.55     10.10 o 
  -7 -10   1      148.82      153.27     24.24 o 
  -6 -10   1      187.85      198.12     33.21 o 
  -5 -10   1      765.29      683.22     36.21 o 
  -4 -10   1      309.02      354.24     19.09 o 
  -3 -10   1        1.91        7.09      7.83 o 
  -2 -10   1     7153.13     6770.35    194.48 o 
  -1 -10   1      541.52      488.69     16.23 o 
   0 -10   1        1.40        4.66      3.94 o 
   1 -10   1      591.19      508.53     11.97 o 
   2 -10   1     5654.44     5386.68    158.49 o 
   3 -10   1      215.49      206.28     18.85 o 
   4 -10   1     1860.53     1951.71     45.64 o 
   5 -10   1      270.23      237.68     18.46 o 
   6 -10   1      236.52      252.15     19.30 o 
   7 -10   1      196.71      147.96     15.29 o 
  -7  -9   1      130.58      154.68     18.42 o 
  -6  -9   1       20.74       24.95     15.14 o 
  -5  -9   1       42.89       53.18     28.76 o 
  -4  -9   1     1925.46     1931.52     39.56 o 
  -3  -9   1     2321.68     2170.07     58.00 o 
  -2  -9   1       98.22      118.34     24.05 o 
  -1  -9   1      279.90      279.83     11.30 o 
   0  -9   1        4.34        5.00      3.45 o 
   1  -9   1       77.17       86.11      6.75 o 
   2  -9   1      339.16      345.74      9.82 o 
   3  -9   1     2563.98     2544.35     59.29 o 
   4  -9   1     1043.66     1104.87     27.07 o 
   5  -9   1        3.03        8.16      5.80 o 
   6  -9   1        7.38        6.39      5.43 o 
   7  -9   1       76.31       89.61     31.15 o 
  -8  -8   1        3.17       26.01     15.10 o 
  -7  -8   1      152.33      132.27     57.21 o 
  -6  -8   1      263.82      321.21     40.87 o 
  -5  -8   1      204.27      174.86     23.47 o 
  -4  -8   1     2984.58     3018.57     55.65 o 
  -3  -8   1      242.21      290.33     11.34 o 
  -2  -8   1      350.19      390.07     10.46 o 
  -1  -8   1     1199.69     1621.48     33.81 o 
   0  -8   1        0.20        2.74      2.27 o 
   1  -8   1     1285.25     1690.71     32.76 o 
   2  -8   1      473.98      535.25     10.64 o 
   3  -8   1      288.86      349.10     20.03 o 
   4  -8   1     2567.21     2381.49     93.55 o 
   5  -8   1      111.47       95.94     11.84 o 
   6  -8   1      270.17      315.94     23.28 o 
   7  -8   1      148.17      131.50     18.26 o 
   8  -8   1        0.54        5.43     16.41 o 
  -8  -7   1       46.59       31.58     22.37 o 
  -7  -7   1      716.69      742.33     33.42 o 
  -6  -7   1      225.21      230.62     19.06 o 
  -5  -7   1       36.90       30.63     17.29 o 
  -4  -7   1      738.94      733.78     18.98 o 
  -3  -7   1     2388.11     2381.04     88.67 o 
  -2  -7   1        6.94       17.84      4.43 o 
  -1  -7   1      307.91      310.38      9.94 o 
   0  -7   1       20.35       23.60      4.24 o 
   1  -7   1      686.91      712.52     13.00 o 
   2  -7   1      289.41      309.96     11.31 o 
   3  -7   1     1764.67     1799.50     85.83 o 
   5  -7   1       90.21      105.38     37.18 o 
   6  -7   1       39.99       67.80     18.79 o 
   7  -7   1     1001.60      999.81     43.23 o 
   8  -7   1       54.97       60.98     34.73 o 
  -7  -6   1      172.97      136.26     21.67 o 
  -6  -6   1     1011.52      975.95     31.27 o 
  -5  -6   1      236.46      280.28     21.21 o 
  -4  -6   1     3128.60     3112.30     55.43 o 
  -3  -6   1      147.71      167.23      8.15 o 
  -2  -6   1     8154.42     7536.80     45.74 o 
  -1  -6   1     9361.70    10284.71     87.72 o 
   0  -6   1        0.08        1.85      1.74 o 
   1  -6   1     7649.77     8545.03     93.12 o 
   2  -6   1    13544.75    11458.77     81.57 o 
   3  -6   1       14.23       27.69      8.01 o 
   4  -6   1      151.23      182.14     43.95 o 
   5  -6   1      307.20      424.98    107.14 o 
   7  -6   1       32.62       38.08     18.92 o 
   9  -6   1      162.03      104.92     14.72 o 
  -8  -5   1      262.15      221.31     19.13 o 
  -7  -5   1      218.54      244.35     16.90 o 
  -6  -5   1      172.63      174.09     30.67 o 
  -5  -5   1      140.36      135.28      6.39 o 
  -4  -5   1     1238.24     1249.44     23.12 o 
  -3  -5   1     3890.10     3641.71     49.04 o 
  -2  -5   1     2177.79     2180.42     28.84 o 
  -1  -5   1       12.42       12.91      3.72 o 
   0  -5   1       14.53       17.82      4.40 o 
   1  -5   1     1148.26     1102.06     23.86 o 
   2  -5   1      436.99      405.86      8.75 o 
   3  -5   1      743.94      641.16     15.41 o 
   4  -5   1     3236.71     3312.04    126.34 o 
   5  -5   1       71.64       69.49     16.45 o 
   6  -5   1        1.12        4.02      3.14 o 
   7  -5   1      142.27      174.22     62.02 o 
   8  -5   1        3.61       16.23     28.09 o 
   9  -5   1       39.55       19.16     15.92 o 
  -8  -4   1      472.55      409.05     28.66 o 
  -7  -4   1      268.07      255.15     16.41 o 
  -6  -4   1       16.70       57.66     27.42 o 
  -5  -4   1     2606.04     2765.16     55.09 o 
  -4  -4   1     3219.59     3064.13     42.07 o 
  -3  -4   1       17.91       39.64      5.76 o 
  -2  -4   1      410.83      519.13      7.02 o 
  -1  -4   1     6701.22     7568.53    123.30 o 
   0  -4   1        3.18      356.65     34.76 o 
   1  -4   1     2498.07     2951.15     48.69 o 
   2  -4   1     1474.85     1640.45     17.85 o 
   3  -4   1     4472.93     5018.08     56.36 o 
   4  -4   1     1444.21     1519.35     24.51 o 
   5  -4   1      690.98      741.96     21.93 o 
   7  -4   1      931.67      891.04     33.44 o 
   8  -4   1      255.71      388.19     34.02 o 
   9  -4   1       16.44       35.85     32.36 o 
  -7  -3   1      423.71      440.88     26.93 o 
  -6  -3   1      438.33      407.77     13.53 o 
  -5  -3   1       74.04       84.52      5.82 o 
  -4  -3   1      809.13      793.36     15.26 o 
  -3  -3   1     2788.92     2574.55     32.83 o 
  -2  -3   1     3789.77     3492.26     32.30 o 
  -1  -3   1       15.62       18.25      2.31 o 
   0  -3   1        0.45        9.00      4.91 o 
   2  -3   1      108.72       99.49      6.26 o 
   3  -3   1      226.07      223.57      9.78 o 
   4  -3   1     3427.19     3245.08     55.69 o 
   5  -3   1       80.04       99.72      8.67 o 
   6  -3   1      492.49      469.89     21.45 o 
   7  -3   1      385.71      391.15     19.74 o 
   8  -3   1     3178.82     5367.65    197.91 o 
   9  -3   1      997.80     1684.37    100.54 o 
  -7  -2   1      109.46      113.26     15.03 o 
  -6  -2   1      607.65      653.30     20.80 o 
  -5  -2   1      283.64      275.67      8.67 o 
  -4  -2   1    12966.82    11618.68    157.19 o 
  -3  -2   1    13717.50    13279.06    179.56 o 
  -2  -2   1     9767.61     8732.79     87.59 o 
   0  -2   1        3.09        4.22      1.11 o 
   1  -2   1     4509.63     3948.55    115.98 o 
   3  -2   1       73.26       70.54      2.59 o 
   4  -2   1    16380.86    15974.75    117.70 o 
   5  -2   1      549.96      505.78     15.42 o 
   6  -2   1      125.62      157.64      7.76 o 
   7  -2   1        1.32       -1.69      8.72 o 
   8  -2   1       16.26        8.05      8.12 o 
   9  -2   1      706.81     1190.27     61.48 o 
  -8  -1   1      723.12      704.50     27.49 o 
  -7  -1   1       70.44       81.84      9.60 o 
  -6  -1   1      109.04      107.94      8.65 o 
  -5  -1   1      163.36      165.27      8.07 o 
  -4  -1   1     1028.52     1080.33     20.06 o 
  -3  -1   1     2488.87     2257.33     27.80 o 
  -2  -1   1     7133.70     6569.78    108.50 o 
  -1  -1   1      354.81      341.03      6.21 o 
   0  -1   1        3.84        3.95      0.41 o 
   1  -1   1     1200.81     1064.22     12.35 o 
   2  -1   1     2466.45     2284.78     27.35 o 
   3  -1   1       20.04       25.09      7.84 o 
   4  -1   1       72.14       59.19      4.59 o 
   5  -1   1       18.64       23.75      6.41 o 
   6  -1   1       58.35       53.64     12.07 o 
   7  -1   1       31.67       25.66     12.95 o 
   8  -1   1      533.70      549.33     25.02 o 
   9  -1   1      395.34      625.98     46.51 o 
  -9   0   1        2.90        4.52      7.45 o 
  -8   0   1      461.70      471.83     22.62 o 
  -7   0   1       35.92       29.89     16.02 o 
  -6   0   1      920.90      997.18     39.25 o 
  -5   0   1        0.02        1.64      1.90 o 
  -4   0   1      143.53      123.57      5.97 o 
  -3   0   1       80.10       78.90      2.45 o 
  -2   0   1        0.34        5.69      4.58 o 
  -1   0   1        0.47        4.22      1.12 o 
   1   0   1        2.83        5.39      0.84 o 
   3   0   1       42.20       41.11      2.43 o 
   4   0   1      302.90      311.44      6.36 o 
   5   0   1       11.40       13.71      3.98 o 
   6   0   1     5022.42     5069.13    111.53 o 
   7   0   1       34.20       21.74     14.86 o 
   8   0   1       23.46       38.22     36.03 o 
  -9   1   1      185.11      184.39     38.08 o 
  -8   1   1      694.26      642.53     36.81 o 
  -7   1   1        0.01        5.75     11.40 o 
  -6   1   1      376.69      387.23     13.08 o 
  -5   1   1      133.79      139.32      6.01 o 
  -4   1   1     1935.90     1929.80     39.30 o 
  -3   1   1      912.77      874.37     13.39 o 
  -2   1   1     4545.57     4023.09     74.15 o 
  -1   1   1      953.25      870.78     15.13 o 
   0   1   1        5.07        9.40      1.11 o 
   1   1   1      799.33      717.72     20.99 o 
   2   1   1     4739.90     4287.85     80.79 o 
   3   1   1      593.91      621.75     20.00 o 
   4   1   1       44.90       38.35      3.58 o 
   5   1   1      101.52      117.23     21.48 o 
   6   1   1      126.83      123.91      7.62 o 
   7   1   1        0.11       -0.42      6.03 o 
   8   1   1     1357.90     1295.75     56.39 o 
  -9   2   1        0.02        1.69     10.34 o 
  -8   2   1      576.02      575.44     38.68 o 
  -7   2   1      342.35      352.83     24.60 o 
  -6   2   1      482.51      541.68     18.25 o 
  -5   2   1       32.50       40.70      3.24 o 
  -4   2   1    10818.12    10088.82    129.96 o 
  -3   2   1    20351.95    19152.88    255.85 o 
  -2   2   1     8914.48     8194.22     58.91 o 
  -1   2   1     9450.27     8653.61    199.35 o 
   0   2   1       14.90       15.48      1.22 o 
   1   2   1     1805.09     1675.80     21.20 o 
   3   2   1      164.06      220.85      9.97 o 
   5   2   1      204.08      189.17      5.87 o 
   6   2   1        7.61       24.01     29.13 o 
   7   2   1       46.58       35.15     16.00 o 
  -9   3   1      453.57      769.89     50.04 o 
  -8   3   1      150.36      179.59     39.03 o 
  -7   3   1      117.98      128.60     15.03 o 
  -6   3   1      886.13      884.80     56.45 o 
  -5   3   1       65.17       73.68      7.96 o 
  -4   3   1       80.75       81.66      5.61 o 
  -3   3   1      100.71      104.91      6.47 o 
  -2   3   1     6251.13     5489.59     31.09 o 
  -1   3   1     1582.63     1475.30     18.75 o 
   0   3   1       12.46       30.12      7.55 o 
   1   3   1      497.97      503.30      9.62 o 
   2   3   1      656.11      597.48      7.81 o 
   3   3   1     1102.74     1018.04     16.49 o 
   4   3   1      614.90      562.02     16.34 o 
   5   3   1       58.41       79.81      8.68 o 
   6   3   1      642.92      650.58     39.56 o 
   7   3   1      169.19      157.22     25.83 o 
  -9   4   1       90.59      130.29     44.78 o 
  -8   4   1       55.32       52.41     35.75 o 
  -7   4   1       32.42       41.38     13.09 o 
  -6   4   1     2433.85     2651.93     52.13 o 
  -5   4   1     1967.45     2287.52     52.59 o 
  -4   4   1      950.22      959.72     22.30 o 
  -3   4   1     2628.17     3034.97     89.73 o 
  -2   4   1      341.41      400.32      7.41 o 
  -1   4   1     4233.43     4673.49     58.68 o 
   0   4   1       15.78       28.15      6.15 o 
   1   4   1       23.15       10.32      2.93 o 
   2   4   1      978.45     1136.65     16.56 o 
   3   4   1     4746.88     5286.88     45.29 o 
   4   4   1        1.24        4.98      3.61 o 
   5   4   1      673.87      810.45     21.22 o 
   6   4   1     3100.23     3334.86    100.37 o 
   7   4   1     1702.52     1608.60     46.27 o 
   8   4   1        0.44        7.55      6.74 o 
  -9   5   1        0.24        7.27     20.22 o 
  -8   5   1     1169.78     1935.42     71.07 o 
  -7   5   1       29.71       29.05     10.19 o 
  -6   5   1      275.69      282.28     14.77 o 
  -5   5   1      538.48      560.07     18.32 o 
  -4   5   1     2100.99     2164.44     43.87 o 
  -3   5   1       59.82       61.74      5.96 o 
  -2   5   1     1898.72     1950.90     26.11 o 
  -1   5   1     1508.59     1521.36     40.37 o 
   0   5   1       34.60       45.58      3.20 o 
   1   5   1      138.74      125.91      3.57 o 
   2   5   1     5168.80     4922.67     64.56 o 
   3   5   1     4582.86     4436.76     29.36 o 
   4   5   1       52.65       58.07      3.78 o 
   5   5   1      327.96      318.14     13.88 o 
   6   5   1       28.34       12.28     25.83 o 
   7   5   1        3.52        8.68      8.36 o 
   8   5   1      320.02      327.78     25.97 o 
  -9   6   1        0.16       -1.09     18.10 o 
  -8   6   1      317.43      453.83     55.37 o 
  -7   6   1      173.80      176.04     51.17 o 
  -6   6   1        1.03        8.81      7.92 o 
  -5   6   1        9.71        2.80      3.48 o 
  -4   6   1      750.99      743.76     20.64 o 
  -3   6   1      646.98      814.19     21.86 o 
  -1   6   1     6219.84     7007.01     45.42 o 
   0   6   1        7.02       10.44      3.43 o 
   1   6   1     2364.55     2666.07     48.58 o 
   2   6   1     1244.61     1319.98     23.72 o 
   3   6   1     1605.97     2003.64     41.44 o 
   4   6   1     4128.86     3962.31     96.68 o 
   5   6   1      151.25      180.44      8.32 o 
   6   6   1       87.82      120.16     20.64 o 
   7   6   1      331.41      309.99     21.81 o 
  -7   7   1      439.77      474.39    148.43 o 
  -6   7   1       40.22       51.33     20.68 o 
  -5   7   1       29.52       51.98     17.98 o 
  -3   7   1      542.45      532.07     20.26 o 
  -2   7   1       20.37       50.09     16.77 o 
  -1   7   1      942.58      938.56     20.51 o 
   0   7   1        0.14        6.77      5.20 o 
   1   7   1      131.65      149.33      8.65 o 
   2   7   1     1667.36     1639.41     27.32 o 
   3   7   1     2543.22     2549.87     55.63 o 
   4   7   1      298.28      282.10     10.45 o 
   5   7   1       78.01       84.91     11.53 o 
   6   7   1       24.01       32.75     26.47 o 
   7   7   1        9.44        9.49      9.10 o 
   8   7   1        2.17       -1.34      9.85 o 
  -8   8   1       16.07       11.01     12.25 o 
  -7   8   1      208.29      262.31     83.51 o 
  -6   8   1     1290.18     1353.70     62.53 o 
  -5   8   1        1.23        6.89      6.73 o 
  -4   8   1       20.55       37.14     13.32 o 
  -3   8   1       61.27       55.49     17.85 o 
  -2   8   1      378.93      408.07      8.85 o 
  -1   8   1     1145.43     1381.96     31.71 o 
   0   8   1        0.18        5.32      3.85 o 
   1   8   1      301.74      339.46      7.82 o 
   2   8   1     1172.25     1279.88     31.68 o 
   3   8   1      274.65      388.90     12.59 o 
   4   8   1      108.95      113.17      9.76 o 
   5   8   1        7.08       14.22      9.63 o 
   6   8   1      452.37      396.03     29.19 o 
   7   8   1       63.88       45.21     31.66 o 
   8   8   1       17.26       11.26     14.40 o 
  -7   9   1      246.89      268.56     20.04 o 
  -6   9   1       13.70       11.07     12.35 o 
  -5   9   1       61.76       83.55     26.91 o 
  -4   9   1     1848.54     1828.48    118.35 o 
  -3   9   1     1097.28     1068.31     26.06 o 
  -2   9   1       91.47      102.58      6.47 o 
  -1   9   1      316.13      301.02     10.67 o 
   0   9   1       21.18       20.36      5.64 o 
   1   9   1       52.03       75.24      6.71 o 
   2   9   1     1325.31     1348.53     40.41 o 
   3   9   1      526.94      544.79     17.06 o 
   4   9   1      212.84      209.30     18.09 o 
   5   9   1      201.11      205.14     24.00 o 
   6   9   1       40.94       55.69     34.27 o 
   7   9   1      157.75      148.68     35.68 o 
  -7  10   1       89.50       61.19     10.64 o 
  -6  10   1        1.78        5.43      4.09 o 
  -5  10   1     1784.78     1756.97     39.10 o 
  -4  10   1      189.27      169.24     17.52 o 
  -3  10   1     1460.73     1304.87     42.86 o 
  -2  10   1     7775.56     7370.83    209.74 o 
  -1  10   1      188.29      159.68      6.99 o 
   0  10   1        1.64        5.75      3.43 o 
   1  10   1       44.99       43.61     13.49 o 
   2  10   1     2496.54     2698.40     84.82 o 
   3  10   1      634.50      540.55     24.81 o 
   4  10   1     1866.91     1693.64     42.29 o 
   5  10   1        0.53        9.53      7.31 o 
   6  10   1        0.98        7.55     13.30 o 
   7  10   1      260.70      246.36     30.42 o 
  -6  11   1      106.60       95.15     15.41 o 
  -5  11   1        0.07        1.91      4.75 o 
  -4  11   1      729.77      778.27     21.27 o 
  -3  11   1     1301.72     1329.91     37.33 o 
  -2  11   1      148.37      128.85     10.89 o 
  -1  11   1      221.48      240.36      8.88 o 
   0  11   1       13.17       14.21      6.26 o 
   1  11   1      512.79      493.30     23.11 o 
   2  11   1       22.43       24.69      7.50 o 
   3  11   1      830.27      870.10     45.24 o 
   4  11   1      249.05      263.96     14.39 o 
   5  11   1        7.61       11.15     13.13 o 
   6  11   1        6.43       11.65     14.79 o 
  -5  12   1       46.10       32.82     20.76 o 
  -4  12   1        2.74        3.61      8.19 o 
  -3  12   1      364.01      357.66     16.34 o 
  -2  12   1      701.42      632.90     20.86 o 
  -1  12   1       82.54       79.23     38.54 o 
   0  12   1        0.23       40.76     25.97 o 
   1  12   1      287.97      242.75     18.80 o 
   2  12   1       80.07       58.77     21.65 o 
   3  12   1       22.95       38.73     16.45 o 
   4  12   1       23.98        8.22      9.49 o 
   5  12   1      313.99      352.16     29.47 o 
  -5  13   1        0.43        4.62      6.32 o 
  -4  13   1     1297.94     1366.69     60.70 o 
  -3  13   1      409.16      388.16     32.89 o 
  -2  13   1      272.13      229.14     22.66 o 
  -1  13   1        9.16       17.22     12.92 o 
   0  13   1        1.07        4.01      5.47 o 
   1  13   1      217.14      179.40     13.65 o 
   2  13   1       15.31       21.46     11.58 o 
   3  13   1      500.49      490.72     19.77 o 
   4  13   1      702.42      717.95     35.18 o 
  -3  14   1       23.35       44.54     25.16 o 
  -2  14   1     3641.65     3774.96    138.02 o 
  -1  14   1       16.09        6.99      9.56 o 
   0  14   1        6.14        2.26      9.35 o 
   1  14   1       38.07       21.49     17.26 o 
   2  14   1     2162.25     2365.85     56.66 o 
   3  14   1       35.00       20.90     17.77 o 
  -1  15   1        9.83        9.32      7.41 o 
   0  15   1       25.73       30.88     19.37 o 
   1  15   1      407.02      401.92     25.59 o 
  -1 -15   2      452.49      495.79     27.17 o 
   0 -15   2       68.97       48.74     30.53 o 
   1 -15   2      265.37      289.87     25.66 o 
  -3 -14   2       90.32      140.88     16.59 o 
  -2 -14   2     1066.52     1066.31     34.25 o 
  -1 -14   2        0.50        3.06      6.31 o 
   0 -14   2        6.08        5.15     10.94 o 
   1 -14   2      218.67      163.32     19.16 o 
   2 -14   2      295.43      316.02     26.01 o 
   3 -14   2       54.44       48.14     41.71 o 
  -5 -13   2      455.52      451.50     30.17 o 
  -4 -13   2       24.71       14.05     15.95 o 
  -3 -13   2        0.01        2.98      3.76 o 
  -2 -13   2       68.86       59.28     21.03 o 
  -1 -13   2      174.03      193.19     15.87 o 
   0 -13   2      235.83      239.16     24.88 o 
   1 -13   2        3.32       12.56     17.75 o 
   2 -13   2       67.29       53.43     45.91 o 
   3 -13   2       36.18       28.90     15.99 o 
   4 -13   2        0.61        2.58      7.05 o 
   5 -13   2      412.15      402.87     19.10 o 
  -6 -12   2     1363.77     1526.59     56.54 o 
  -5 -12   2      192.79      230.16     23.19 o 
  -4 -12   2      144.72      182.52     22.44 o 
  -3 -12   2       21.77        8.45      3.06 o 
  -2 -12   2     1744.91     1711.12    105.20 o 
  -1 -12   2        0.55        2.12      6.04 o 
   0 -12   2    15653.30    14212.31    141.13 o 
   1 -12   2        4.52        6.34      7.02 o 
   2 -12   2      477.74      441.34     17.59 o 
   3 -12   2       71.59       50.54     23.69 o 
   4 -12   2      991.03     1055.38     29.81 o 
   5 -12   2       53.14       42.36     21.21 o 
   6 -12   2       48.91       29.65     18.71 o 
  -6 -11   2        1.00       10.98      6.03 o 
  -5 -11   2      193.98      213.47     22.13 o 
  -4 -11   2      150.62      142.15     41.96 o 
  -3 -11   2       67.86       48.94     20.68 o 
  -2 -11   2      163.11      154.93     14.90 o 
  -1 -11   2     1027.58      904.09     30.26 o 
   0 -11   2      723.18      738.16     35.34 o 
   1 -11   2       10.21        6.15      4.33 o 
   2 -11   2      148.82      143.88     12.94 o 
   3 -11   2      179.29      181.25     19.89 o 
   4 -11   2       21.10       18.01     10.55 o 
   5 -11   2      133.88      131.50     10.05 o 
   6 -11   2      617.08      671.78     59.25 o 
  -7 -10   2       47.81       43.30     27.17 o 
  -6 -10   2      349.87      329.68     29.04 o 
  -5 -10   2      368.58      367.23     25.80 o 
  -4 -10   2      115.29      164.95     14.68 o 
  -3 -10   2      469.36      410.58     20.69 o 
  -2 -10   2     1221.43      965.65     44.57 o 
  -1 -10   2       23.75       26.85      8.58 o 
   0 -10   2     1113.31      948.73     18.93 o 
   1 -10   2      637.08      490.88     12.21 o 
   2 -10   2      291.49      241.06     20.36 o 
   3 -10   2       40.61       32.31     15.63 o 
   4 -10   2      741.40      643.69     32.57 o 
   5 -10   2     1559.02     1540.41     46.12 o 
   6 -10   2       87.42       92.60     25.54 o 
   7 -10   2        0.19       10.66      8.05 o 
  -7  -9   2      732.48      676.02     43.09 o 
  -6  -9   2        3.11        2.36     11.86 o 
  -5  -9   2       38.23       49.23     23.61 o 
  -4  -9   2        6.53       19.19      7.25 o 
  -3  -9   2       10.87       13.08      8.94 o 
  -2  -9   2        0.46       21.43     11.20 o 
  -1  -9   2     1581.81     1555.64     25.18 o 
   0  -9   2     1853.55     1854.07     29.04 o 
   1  -9   2      172.85      192.67      7.00 o 
   2  -9   2      162.97      187.92      7.29 o 
   3  -9   2      227.11      250.61     14.45 o 
   4  -9   2       77.60      103.26     13.88 o 
   5  -9   2      136.95      148.40     20.64 o 
   6  -9   2      803.18      753.06     49.27 o 
   7  -9   2        1.12       10.76      8.86 o 
  -8  -8   2      148.77      162.23     19.87 o 
  -7  -8   2        8.15        6.95      9.42 o 
  -6  -8   2     3394.37     3439.04     97.61 o 
  -5  -8   2      161.70       96.59     39.98 o 
  -4  -8   2       86.91      101.29     12.04 o 
  -3  -8   2       99.78      149.76      8.93 o 
  -2  -8   2       11.63       23.56      8.92 o 
  -1  -8   2      139.77      158.60      6.47 o 
   0  -8   2       14.13       88.95      5.75 o 
   1  -8   2      284.53      288.19     11.57 o 
   2  -8   2     1643.16     1583.94     29.21 o 
   3  -8   2      912.64     1218.26     94.30 o 
   4  -8   2     3863.95     3790.64     76.42 o 
   5  -8   2        2.40        5.75      7.20 o 
   6  -8   2     3191.07     3102.51     72.77 o 
   7  -8   2      711.01      666.50     27.30 o 
   8  -8   2      132.34      127.29     12.63 o 
  -8  -7   2      366.34      311.68     21.95 o 
  -7  -7   2     1150.98     1067.81     58.48 o 
  -6  -7   2      956.02      931.73     46.12 o 
  -5  -7   2        0.05        4.20     12.99 o 
  -4  -7   2      409.71      384.97     21.77 o 
  -3  -7   2       50.37       69.33      7.80 o 
  -2  -7   2       34.27       35.10      4.13 o 
  -1  -7   2     1521.02     1513.49     19.00 o 
   0  -7   2     7623.05     7472.12     86.03 o 
   1  -7   2     1122.68     1116.70     17.34 o 
   2  -7   2       51.59       65.66      4.70 o 
   3  -7   2       29.50       44.73     14.85 o 
   4  -7   2       13.90       15.71      5.31 o 
   5  -7   2      182.16      201.47     14.08 o 
   6  -7   2      349.19      344.10     19.84 o 
   7  -7   2        2.12       12.49      8.36 o 
   8  -7   2      136.96      135.02     20.01 o 
  -8  -6   2     2789.58     2703.02     95.07 o 
  -7  -6   2      171.11      167.66     37.65 o 
  -6  -6   2      318.79      289.70     18.39 o 
  -5  -6   2      170.96      186.05     16.20 o 
  -4  -6   2      293.79      276.44     10.03 o 
  -3  -6   2        0.61        3.46      4.28 o 
  -2  -6   2      223.55      154.32      5.66 o 
  -1  -6   2     6451.37     7335.19    158.55 o 
   0  -6   2      205.88      221.73     10.17 o 
   1  -6   2    15597.19    16653.26    151.93 o 
   2  -6   2      758.52      795.65     16.34 o 
   3  -6   2        1.97        9.93     12.34 o 
   4  -6   2        6.51       32.02     12.26 o 
   5  -6   2      521.64      590.79     27.35 o 
   6  -6   2        5.39       10.72     13.50 o 
   7  -6   2      231.68      281.11     61.56 o 
   9  -6   2       22.86       13.23     17.43 o 
  -8  -5   2       26.18       39.35     19.90 o 
  -7  -5   2      472.87      477.79     34.27 o 
  -6  -5   2      705.45      751.79     33.42 o 
  -5  -5   2        6.19        6.42      2.68 o 
  -4  -5   2       48.17       50.46      6.47 o 
  -3  -5   2      417.35      456.40      9.27 o 
  -2  -5   2      282.59      298.91      8.14 o 
  -1  -5   2        7.24        2.68      5.15 o 
   0  -5   2     4036.66     3720.27     62.54 o 
   1  -5   2     3215.08     3256.47     84.28 o 
   2  -5   2        0.11       14.19      4.66 o 
   3  -5   2       25.46       46.34     20.38 o 
   4  -5   2      554.29      541.78     36.14 o 
   5  -5   2      374.61      422.95    149.17 o 
   6  -5   2       15.35       30.29     15.10 o 
   7  -5   2       52.09       63.35     27.30 o 
   8  -5   2      342.50      348.24     22.76 o 
   9  -5   2       20.85       18.53     13.38 o 
  -8  -4   2       52.15       68.36     18.46 o 
  -7  -4   2       18.86       19.66     16.13 o 
  -6  -4   2     3464.07     3590.68     97.90 o 
  -5  -4   2     2736.07     2998.96     40.74 o 
  -4  -4   2     2071.81     1960.26     28.00 o 
  -3  -4   2        5.77       12.02      3.31 o 
  -2  -4   2    10649.48    10167.51    111.55 o 
  -1  -4   2      484.18      494.65     10.18 o 
   0  -4   2      624.04      613.12     11.44 o 
   1  -4   2      563.54      564.74     13.94 o 
   3  -4   2     6680.11     7499.49     77.87 o 
   4  -4   2       13.92       21.29      6.02 o 
   5  -4   2     2547.45     2814.62     61.93 o 
   6  -4   2    10841.92    10814.74    226.99 o 
   7  -4   2     1153.50     1160.17     37.76 o 
   8  -4   2       31.03       55.83     46.55 o 
   9  -4   2      242.59      196.74     24.42 o 
  -7  -3   2      135.37      166.01     15.63 o 
  -6  -3   2     2409.45     2380.05     40.04 o 
  -5  -3   2      426.56      407.12      7.63 o 
  -4  -3   2      256.99      254.50      6.76 o 
  -3  -3   2      191.09      238.49      5.20 o 
  -2  -3   2     1882.62     1834.92     23.13 o 
  -1  -3   2      589.41      637.08     10.57 o 
   0  -3   2     4571.91     4124.83     61.71 o 
   1  -3   2     4185.88     3536.80     21.66 o 
   2  -3   2      175.21      181.71      7.75 o 
   3  -3   2       31.20       38.07      7.12 o 
   4  -3   2        7.30        9.71      5.03 o 
   5  -3   2     1105.75     1106.46     29.05 o 
   6  -3   2      114.52      125.71      9.05 o 
   7  -3   2      547.52      579.47     21.10 o 
   9  -3   2     1354.94     1270.73     53.36 o 
  -7  -2   2      230.82      223.98     10.89 o 
  -6  -2   2        0.05        5.26      4.44 o 
  -5  -2   2       20.91       20.20      3.67 o 
  -4  -2   2    22264.93    22264.50    354.93 o 
  -3  -2   2      187.34      197.10      5.70 o 
   2  -2   2        3.59       16.94      5.19 o 
   3  -2   2     1394.78     1479.62     21.00 o 
   4  -2   2    16604.40    16184.75    111.82 o 
   5  -2   2       59.74       52.54      2.96 o 
   6  -2   2       83.45       77.41      7.60 o 
   7  -2   2      121.92      134.41      8.85 o 
   8  -2   2       71.00      118.93     45.10 o 
   9  -2   2      109.14      128.46     82.65 o 
  -8  -1   2        8.77       13.66      6.95 o 
  -7  -1   2       94.25      113.32     12.95 o 
  -6  -1   2     1495.61     1515.03     32.25 o 
  -5  -1   2     1492.54     1519.13     24.14 o 
  -4  -1   2        3.73        6.10      2.10 o 
  -3  -1   2       17.47       21.44      3.06 o 
  -2  -1   2       39.47       35.64      1.84 o 
  -1  -1   2     1301.35     1170.89     13.58 o 
   0  -1   2     1211.12     1104.30     18.16 o 
   2  -1   2     2215.14     2219.16     36.59 o 
   3  -1   2      176.68      181.65      5.50 o 
   4  -1   2     1641.24     1627.31     19.99 o 
   5  -1   2     2304.60     2279.91     26.33 o 
   6  -1   2      229.88      237.25     10.46 o 
   7  -1   2      122.47      117.16     13.27 o 
   8  -1   2      690.85     1078.29     75.73 o 
   9  -1   2      747.96     1187.98     62.15 o 
  -9   0   2       10.05        5.08      9.25 o 
  -8   0   2      212.64      222.08     17.61 o 
  -7   0   2       13.12       14.01      7.20 o 
  -6   0   2       30.81       18.06      9.58 o 
  -5   0   2       26.21       42.47     15.16 o 
  -4   0   2      649.23      555.95     12.29 o 
  -3   0   2        1.39        1.50      1.05 o 
  -2   0   2     3041.10     2917.57     18.24 o 
  -1   0   2        5.24        8.19      0.67 o 
   1   0   2        1.42        5.76      1.75 o 
   3   0   2        1.06        1.80      1.06 o 
   4   0   2      123.80      180.51      5.58 o 
   5   0   2        0.84        0.73      1.77 o 
   6   0   2    18070.73    17287.07    286.38 o 
   7   0   2        1.09        2.29      5.82 o 
   8   0   2      150.91      278.12     39.74 o 
  -9   1   2      126.11      159.69     19.73 o 
  -8   1   2      127.11      126.94     12.42 o 
  -7   1   2       22.41       25.97     32.61 o 
  -6   1   2     2342.95     2468.18     40.20 o 
  -5   1   2     2258.79     2297.38     31.64 o 
  -4   1   2       10.06       33.62      8.76 o 
  -3   1   2        0.08        3.95      1.59 o 
  -2   1   2      136.87      124.89      2.31 o 
  -1   1   2     2850.10     2611.01     73.74 o 
   0   1   2      217.54      215.96      3.98 o 
   1   1   2     4735.90     4192.52     64.97 o 
   2   1   2     2827.58     2727.52     14.62 o 
   3   1   2       23.58       36.44      4.74 o 
   4   1   2      738.36      771.87     15.81 o 
   5   1   2     2614.26     2582.61     43.29 o 
   6   1   2      727.23      713.27     18.27 o 
   7   1   2       16.45       15.85     12.53 o 
  -9   2   2       13.00        8.89      8.12 o 
  -8   2   2      248.68      274.66     28.66 o 
  -7   2   2        4.45        7.73      7.02 o 
  -6   2   2      144.19      165.17      7.08 o 
  -5   2   2       22.18       24.82      4.80 o 
  -4   2   2    22339.17    22626.85    114.02 o 
  -3   2   2     1519.03     1588.35     63.09 o 
   0   2   2     7788.62     6664.43     61.83 o 
   2   2   2     1393.74     1385.68     18.93 o 
   3   2   2     3684.26     3753.23     28.90 o 
   4   2   2    10136.93    10533.70     62.85 o 
   5   2   2       87.97       97.28      4.44 o 
   6   2   2      636.63      652.20     15.85 o 
   7   2   2       40.47       33.66     12.59 o 
  -9   3   2        3.79       10.45     13.55 o 
  -8   3   2      275.24      277.56     28.76 o 
  -7   3   2      117.96      120.73     17.89 o 
  -6   3   2     1018.11     1020.80     34.87 o 
  -5   3   2     1364.35     1374.59     34.44 o 
  -4   3   2      231.72      222.93      9.26 o 
  -3   3   2      168.18      213.43      7.30 o 
  -2   3   2     3019.09     2742.81     64.52 o 
  -1   3   2     2496.98     2232.15     47.66 o 
   0   3   2      876.93      837.91     20.56 o 
   1   3   2     3011.72     2723.40     46.85 o 
   2   3   2     1973.91     1823.23     22.78 o 
   3   3   2       37.99       40.27      2.36 o 
   4   3   2       36.80       50.00      9.76 o 
   5   3   2     2598.28     2549.73     43.37 o 
   6   3   2      903.51      893.87     38.34 o 
   7   3   2       67.48       77.67      9.95 o 
  -9   4   2        0.35       15.53     17.29 o 
  -8   4   2       40.18       43.51     25.30 o 
  -7   4   2      324.83      322.15     14.22 o 
  -6   4   2      353.21      336.26     13.69 o 
  -5   4   2        4.52       15.39      5.89 o 
  -4   4   2     2849.07     2816.35     55.39 o 
  -3   4   2     7358.94     8210.07    103.67 o 
  -2   4   2       25.97       23.30      3.21 o 
  -1   4   2      625.73      646.61     11.10 o 
   1   4   2      240.53      253.75      5.66 o 
   2   4   2      884.59      971.65     18.99 o 
   3   4   2      820.81      989.90     18.98 o 
   4   4   2     5824.15     5474.56     45.65 o 
   5   4   2     5466.35     5714.05     72.86 o 
   6   4   2     5681.71     5902.54    126.16 o 
   7   4   2        8.01       13.69     16.16 o 
   8   4   2      828.62      753.34     37.83 o 
  -7   5   2       60.48       51.79     22.91 o 
  -6   5   2      323.52      364.22     13.90 o 
  -5   5   2     1629.29     1672.84     36.49 o 
  -4   5   2      197.10      187.89     12.25 o 
  -3   5   2       38.67       49.18     12.92 o 
  -2   5   2      392.40      428.15      8.29 o 
  -1   5   2     3857.40     3672.88     50.02 o 
   0   5   2       97.67       85.63      3.77 o 
   1   5   2     1126.79     1100.14     21.03 o 
   2   5   2     1336.03     1276.90     31.36 o 
   3   5   2      404.27      434.25     10.55 o 
   4   5   2        4.21       12.20      7.21 o 
   5   5   2     1057.01     1104.02     35.80 o 
   6   5   2     2298.98     2328.56     45.52 o 
   7   5   2     1095.75     1050.13     44.82 o 
   8   5   2      986.32     1008.84     33.67 o 
  -8   6   2      649.17     1171.35     65.11 o 
  -7   6   2       65.49       50.22     22.86 o 
  -6   6   2      616.95      554.35     25.23 o 
  -5   6   2        1.51       19.13     10.78 o 
  -4   6   2      146.23      143.28     11.53 o 
  -3   6   2      228.61      239.98      4.71 o 
  -2   6   2      265.83      326.31      9.16 o 
   0   6   2       12.06       24.17      5.76 o 
   1   6   2     2233.82     2594.69     49.44 o 
   2   6   2      959.33      917.72     19.45 o 
   3   6   2     1478.60     1766.97     33.60 o 
   4   6   2      402.59      394.97     17.63 o 
   5   6   2      270.17      317.58     10.92 o 
   6   6   2      809.62      785.24     40.69 o 
   7   6   2      200.72      161.38     35.47 o 
   8   6   2      178.91      186.37     54.70 o 
  -8   7   2      221.74      412.12    105.87 o 
  -7   7   2       48.10       50.49     24.70 o 
  -6   7   2      141.01      134.77     13.41 o 
  -5   7   2     1164.90     1191.75     38.11 o 
  -4   7   2      356.12      353.90     17.12 o 
  -3   7   2      169.91      210.95     15.26 o 
  -2   7   2      960.17     1038.35     21.19 o 
  -1   7   2     3127.10     2927.43    143.65 o 
   0   7   2      534.57      456.15      9.13 o 
   1   7   2      105.74      110.19      5.55 o 
   2   7   2     1905.88     1813.35     32.51 o 
   3   7   2        3.21        3.42      4.45 o 
   4   7   2        8.38       46.07     14.82 o 
   5   7   2     1279.34     1270.20     34.37 o 
   6   7   2     3611.82     3723.19    114.52 o 
   7   7   2      491.13      465.76     28.13 o 
   8   7   2      135.21      145.36     18.32 o 
  -8   8   2        5.91        7.55     17.72 o 
  -7   8   2      127.57      114.73     15.53 o 
  -6   8   2     1891.05     2065.47     67.65 o 
  -5   8   2        0.01        5.12      7.24 o 
  -4   8   2       15.12       35.14     13.38 o 
  -2   8   2     1507.73     1482.87     27.76 o 
  -1   8   2      144.60      154.10      7.77 o 
   0   8   2     2187.71     1944.27     63.36 o 
   1   8   2        9.80       10.29      3.62 o 
   2   8   2      477.66      514.09     19.28 o 
   3   8   2       12.19       19.91      6.87 o 
   4   8   2     3240.07     3396.25     60.26 o 
   5   8   2      398.66      463.89     36.21 o 
   6   8   2      514.26      529.74     28.23 o 
   7   8   2        0.38        6.00     11.12 o 
   8   8   2      445.58      397.12     32.78 o 
  -7   9   2       12.67       30.34     10.13 o 
  -6   9   2       12.33       18.66     11.10 o 
  -4   9   2      195.56      235.52     84.08 o 
  -3   9   2       70.30       86.29     11.10 o 
  -2   9   2        2.36       10.80      3.34 o 
  -1   9   2     1943.37     2006.98     29.00 o 
   0   9   2     1721.37     1747.16     28.11 o 
   1   9   2        2.69       11.87      7.44 o 
   2   9   2      815.40      798.70     27.93 o 
   3   9   2       11.65       13.33      7.10 o 
   4   9   2      122.45      117.58     12.53 o 
   5   9   2      400.71      422.92     30.07 o 
   6   9   2      684.16      714.24     36.88 o 
   7   9   2      981.30      935.30     60.81 o 
  -7  10   2       46.08       25.33     10.94 o 
  -6  10   2       11.54        6.89      6.56 o 
  -5  10   2        0.15       13.40     12.89 o 
  -4  10   2       65.01       98.92     26.51 o 
  -3  10   2      955.95      878.84     19.95 o 
  -2  10   2      237.70      203.01     22.86 o 
  -1  10   2      251.97      180.93      8.51 o 
   0  10   2      535.69      498.01     11.21 o 
   1  10   2       69.34       74.63     11.63 o 
   2  10   2      268.74      279.76     16.12 o 
   3  10   2      329.10      279.13     23.43 o 
   4  10   2      160.32      147.10     17.63 o 
   5  10   2       27.01       36.81     21.60 o 
   6  10   2        0.15        8.89      9.25 o 
   7  10   2        0.00        7.94     10.41 o 
  -6  11   2       41.99       50.64     33.03 o 
  -5  11   2      230.27      216.40     17.96 o 
  -4  11   2      158.91      156.77     14.44 o 
  -3  11   2      304.08      301.31     31.67 o 
  -2  11   2       98.03      103.01     32.43 o 
  -1  11   2      987.91      957.06     19.44 o 
   0  11   2     3210.74     3130.19     81.52 o 
   1  11   2        0.52        4.93      7.41 o 
   2  11   2      115.96      115.37     17.10 o 
   3  11   2       24.52       23.14     11.82 o 
   4  11   2      129.11      121.17     23.44 o 
   5  11   2       31.03       31.20     25.66 o 
   6  11   2     1904.40     1829.34     96.20 o 
  -5  12   2      161.85      163.59     14.22 o 
  -4  12   2      113.90      126.46     25.69 o 
  -3  12   2      117.39       84.23     12.81 o 
  -2  12   2     3311.14     3024.63     53.61 o 
  -1  12   2       21.74       33.70     15.99 o 
   0  12   2     1436.49     1392.06     54.70 o 
   1  12   2       49.65       51.75     13.18 o 
   2  12   2      157.12      199.45     18.76 o 
   3  12   2       34.83       23.82     12.05 o 
   4  12   2        5.22       15.68     10.20 o 
   5  12   2       11.12        7.38      9.00 o 
  -5  13   2      191.57      215.73     40.44 o 
  -4  13   2      217.26      240.35     22.16 o 
  -3  13   2       24.35       15.42      8.51 o 
  -2  13   2      150.26      150.02     25.51 o 
  -1  13   2       83.55       88.83     33.98 o 
   0  13   2      253.10      248.92     14.96 o 
   1  13   2      642.53      651.55     40.60 o 
   2  13   2      434.53      447.52     31.58 o 
   3  13   2       26.74       12.73     10.34 o 
   4  13   2        0.17       27.46     17.93 o 
  -3  14   2      336.30      341.40     62.92 o 
  -2  14   2       24.88       37.83     25.66 o 
  -1  14   2      100.44       77.78     28.59 o 
   0  14   2      169.42      148.25     25.69 o 
   1  14   2       15.81       10.28      9.26 o 
   2  14   2       10.07       13.58      9.96 o 
   3  14   2       44.23       27.56     20.69 o 
  -1  15   2       57.47       44.47     34.73 o 
   0  15   2     1315.82     1260.74     42.70 o 
   1  15   2      144.77      132.73     20.08 o 
  -1 -15   3       23.44       21.10     24.35 o 
   0 -15   3        4.44        5.96      9.10 o 
   1 -15   3       11.14       16.13     19.09 o 
  -3 -14   3       63.22      118.05     25.76 o 
  -2 -14   3      505.66      509.15     24.40 o 
  -1 -14   3      196.09      153.56     27.01 o 
   0 -14   3        8.22        3.67     10.69 o 
   1 -14   3       77.73       59.46     39.03 o 
   2 -14   3      588.73      645.04     32.22 o 
   3 -14   3        0.07       12.70     20.01 o 
  -5 -13   3       20.96       40.69     25.34 o 
  -4 -13   3     1195.71     1179.47     45.38 o 
  -3 -13   3        8.69       17.04      9.85 o 
  -2 -13   3      237.93      243.43     12.86 o 
  -1 -13   3      105.45      112.19     15.10 o 
   0 -13   3       16.02       23.44      9.18 o 
   1 -13   3       27.46       33.53     14.79 o 
   2 -13   3      936.45      877.79     64.93 o 
   3 -13   3      236.92      198.95     20.51 o 
   4 -13   3       12.73       16.30      9.41 o 
   5 -13   3       43.49       28.87     15.48 o 
  -5 -12   3        2.98       -0.32     11.15 o 
  -4 -12   3        0.94       10.76     14.01 o 
  -3 -12   3      247.54      205.49     15.13 o 
  -2 -12   3      233.46      223.22     24.26 o 
  -1 -12   3        5.55        5.84      7.43 o 
   0 -12   3       24.68       37.30     23.20 o 
   1 -12   3      347.80      337.02     25.66 o 
   2 -12   3      641.37      613.65     21.09 o 
   3 -12   3       57.30       74.38     27.19 o 
   4 -12   3        5.56        8.32      5.06 o 
   5 -12   3      197.86      200.96     18.90 o 
  -6 -11   3        1.10       35.93     20.57 o 
  -5 -11   3       15.39       29.08     17.33 o 
  -4 -11   3      729.13      671.01     53.92 o 
  -3 -11   3       48.98       52.95     19.27 o 
  -2 -11   3     1042.41     1004.81     27.39 o 
  -1 -11   3      382.27      395.21     38.11 o 
   0 -11   3       32.34       27.47      7.83 o 
   1 -11   3        1.55        5.45      4.44 o 
   2 -11   3      445.48      458.29     16.64 o 
   3 -11   3      809.85      852.26     86.96 o 
   4 -11   3       22.06       24.16     13.21 o 
   5 -11   3       48.73       35.89     15.74 o 
   6 -11   3        4.96       12.11     10.83 o 
  -7 -10   3       34.86       14.26     20.72 o 
  -6 -10   3        9.75       27.63     18.42 o 
  -5 -10   3     1160.90     1130.49     43.05 o 
  -4 -10   3      376.58      380.92     27.67 o 
  -3 -10   3     2503.62     2235.91     43.25 o 
  -2 -10   3     4907.47     4532.74    138.02 o 
  -1 -10   3      289.20      240.35     14.07 o 
   0 -10   3        4.45        8.53      5.25 o 
   1 -10   3       82.56       75.01      6.36 o 
   2 -10   3      420.06      500.42     16.45 o 
   3 -10   3      728.75      677.28     34.27 o 
   4 -10   3     3346.51     3318.84     54.75 o 
   5 -10   3      102.58      104.29     20.84 o 
   6 -10   3       45.04       45.55     21.18 o 
   7 -10   3       68.00       35.95     21.05 o 
  -7  -9   3      239.29      248.34     20.75 o 
  -6  -9   3       69.68       92.67     41.25 o 
  -5  -9   3       83.33       75.49     65.64 o 
  -4  -9   3     2215.23     2148.02     74.71 o 
  -3  -9   3      606.38      588.40     44.94 o 
  -2  -9   3      341.85      372.04     19.13 o 
  -1  -9   3      537.40      515.14     10.24 o 
   0  -9   3        0.04        1.69      2.59 o 
   1  -9   3        2.61       12.05      4.04 o 
   2  -9   3     1694.51     1716.50     31.08 o 
   3  -9   3      406.12      419.01     14.53 o 
   4  -9   3       58.30       56.72     18.70 o 
   5  -9   3      404.29      396.89     22.02 o 
   6  -9   3       24.09       34.46     11.93 o 
   7  -9   3      130.52      127.47     39.81 o 
  -8  -8   3        6.12        2.15     15.95 o 
  -7  -8   3       54.55       59.57     13.66 o 
  -6  -8   3     1556.64     1596.53     53.54 o 
  -5  -8   3       33.72       49.65     16.66 o 
  -4  -8   3        2.64       11.51     11.75 o 
  -3  -8   3      349.65      304.66     10.75 o 
  -2  -8   3      384.09      447.09      8.50 o 
  -1  -8   3     1043.33     1269.39     25.64 o 
   0  -8   3        0.53        5.51      3.15 o 
   1  -8   3      167.68      193.04      7.11 o 
   2  -8   3      832.88      933.18     22.97 o 
   3  -8   3      277.52      371.33     13.01 o 
   4  -8   3       31.34       38.80     13.14 o 
   5  -8   3       10.95       24.72     12.39 o 
   6  -8   3      463.81      434.39     37.58 o 
   7  -8   3      153.29      136.15     22.69 o 
   8  -8   3        7.91       10.74      9.53 o 
  -8  -7   3      233.68      250.38     23.08 o 
  -7  -7   3      729.55      769.36     46.37 o 
  -6  -7   3       80.04       73.16     43.76 o 
  -5  -7   3        0.20        6.85      8.15 o 
  -4  -7   3     1462.78     1483.31     35.36 o 
  -3  -7   3     1535.71     1529.76     32.57 o 
  -2  -7   3      179.61      205.72      6.70 o 
  -1  -7   3      592.39      592.84      8.94 o 
   0  -7   3       16.71       20.41      5.23 o 
   1  -7   3      541.61      559.67     11.95 o 
   2  -7   3     1109.24     1099.33     17.48 o 
   3  -7   3     2652.24     2464.00     79.44 o 
   4  -7   3     1095.34     1101.60     30.03 o 
   5  -7   3       18.36       16.76      6.51 o 
   6  -7   3       15.14       19.77     13.26 o 
   7  -7   3       21.99       24.33     12.71 o 
   8  -7   3       11.10       15.48      9.60 o 
  -9  -6   3       18.62       25.62     17.57 o 
  -8  -6   3       44.08       78.13     49.19 o 
  -7  -6   3       26.36       25.69     14.79 o 
  -6  -6   3        0.00        3.28      6.28 o 
  -5  -6   3        5.44       53.64     30.28 o 
  -4  -6   3      587.41      586.97     10.34 o 
  -3  -6   3      311.40      380.68      7.13 o 
  -2  -6   3    12987.51    11509.88     70.37 o 
  -1  -6   3     4163.18     4729.63    122.56 o 
   0  -6   3        3.52        3.88      2.02 o 
   1  -6   3     1051.37     1204.59     23.66 o 
   2  -6   3     8555.40     7802.16     68.75 o 
   3  -6   3     2427.47     2907.42     87.87 o 
   4  -6   3     1179.90     1126.53     45.61 o 
   5  -6   3       59.72       65.80     13.28 o 
   6  -6   3       72.15       55.00     25.92 o 
   7  -6   3      668.16      627.86     38.31 o 
   8  -6   3     6372.51     6265.22    116.99 o 
  -8  -5   3      851.39      819.79     39.60 o 
  -7  -5   3      147.54      178.39     16.83 o 
  -6  -5   3       30.58       28.06     12.88 o 
  -5  -5   3       27.93       33.47     11.76 o 
  -4  -5   3     3096.89     3058.03     30.11 o 
  -3  -5   3     3237.53     3093.30     50.41 o 
  -2  -5   3      521.62      518.37      7.92 o 
  -1  -5   3      386.70      362.41      8.26 o 
   0  -5   3        6.61       10.06      4.54 o 
   1  -5   3      849.20      876.25     14.41 o 
   2  -5   3      414.37      449.29      9.93 o 
   5  -5   3        2.46       11.04      6.27 o 
   6  -5   3       75.10      166.22     71.64 o 
   7  -5   3        1.50        3.82      7.06 o 
   8  -5   3      118.19      101.88     44.54 o 
   9  -5   3      111.00       72.84     45.28 o 
  -8  -4   3       47.74       46.55     36.38 o 
  -7  -4   3       90.79      105.69     25.51 o 
  -6  -4   3      894.84      893.90     24.97 o 
  -5  -4   3     2397.93     2783.07     73.03 o 
  -4  -4   3      836.47      850.59     13.70 o 
  -3  -4   3       23.22       38.59      4.54 o 
  -2  -4   3     1767.70     1881.13     34.97 o 
  -1  -4   3        1.72       11.75      3.31 o 
   0  -4   3        0.17      286.68     12.33 o 
   1  -4   3      910.64      966.63     15.04 o 
   2  -4   3      261.91      313.49      7.21 o 
   3  -4   3      466.48      578.34     24.49 o 
   4  -4   3      185.21      229.92     45.01 o 
   6  -4   3      250.33      594.43     63.42 o 
   7  -4   3      239.50      312.76    105.52 o 
   8  -4   3       72.70       55.62     35.89 o 
   9  -4   3       13.93        4.02     12.56 o 
  -7  -3   3     1089.93     1054.79     33.88 o 
  -6  -3   3      769.94      761.79     25.16 o 
  -5  -3   3       10.61       14.50      4.39 o 
  -4  -3   3       31.29       33.94      5.25 o 
  -3  -3   3     3400.39     3191.84     39.64 o 
  -2  -3   3        2.13        3.95      1.75 o 
  -1  -3   3      183.37      186.34      5.78 o 
   0  -3   3        6.10       15.29      2.88 o 
   1  -3   3      970.52      915.27     16.72 o 
   2  -3   3      337.23      374.43     24.79 o 
   3  -3   3     1142.41      980.61     19.97 o 
   4  -3   3      605.84      573.16     15.14 o 
   5  -3   3      230.82      231.29     15.28 o 
   6  -3   3      249.13      235.46     15.00 o 
   7  -3   3     2068.76     2032.15     56.29 o 
   8  -3   3       60.99      125.14     82.61 o 
   9  -3   3     1150.98     1048.12     48.07 o 
  -7  -2   3       31.90       55.98     19.82 o 
  -6  -2   3       15.05       21.47      5.22 o 
  -5  -2   3        0.38        5.79      3.14 o 
  -4  -2   3     9727.68     9193.10    106.82 o 
  -3  -2   3     7779.70     7795.57     61.36 o 
  -1  -2   3       51.73       47.71      2.72 o 
   0  -2   3        2.88        5.72      1.46 o 
   1  -2   3     2047.50     2046.62     28.22 o 
   3  -2   3     1274.20     1492.13     21.41 o 
   4  -2   3    11417.92    11340.94    373.12 o 
   5  -2   3        0.34        2.33      1.78 o 
   6  -2   3     1185.18     1299.66     46.65 o 
   7  -2   3       24.53       29.91     13.79 o 
   8  -2   3      739.53     1235.23     65.32 o 
   9  -2   3       25.81       14.50     13.90 o 
  -8  -1   3       54.53       35.25     28.16 o 
  -7  -1   3      445.94      442.19     20.57 o 
  -6  -1   3      152.57      143.32     19.67 o 
  -5  -1   3       31.19       38.73      4.45 o 
  -4  -1   3     2561.72     2543.23     43.91 o 
  -3  -1   3     4147.65     3794.53     71.27 o 
  -2  -1   3     3148.81     2828.78     29.38 o 
  -1  -1   3      237.27      252.56      4.85 o 
   0  -1   3        1.71        4.48      1.27 o 
   1  -1   3     3917.03     3613.28     47.62 o 
   2  -1   3     1268.95     1183.87     16.98 o 
   3  -1   3     1412.78     1358.94     18.13 o 
   4  -1   3     4616.96     4259.98     42.01 o 
   5  -1   3       22.18       22.34      5.66 o 
   6  -1   3      785.49      817.55     55.53 o 
   7  -1   3      173.37      255.22     71.06 o 
   8  -1   3      478.00      772.65     52.34 o 
   9  -1   3      213.03      192.01     20.57 o 
  -9   0   3        5.41        1.16      7.27 o 
  -8   0   3      307.17      290.69     17.75 o 
  -7   0   3       13.89       10.62      7.87 o 
  -6   0   3        1.15        5.00      3.11 o 
  -5   0   3        1.48        5.05      3.60 o 
  -4   0   3      132.79      119.15      4.28 o 
  -3   0   3        7.13        8.96      3.26 o 
  -1   0   3        0.47        2.78      0.84 o 
   0   0   3        1.28        2.78      0.68 o 
   1   0   3        8.81       12.16      2.27 o 
   2   0   3    11927.17    11207.20    102.02 o 
   3   0   3       67.13       62.70      2.69 o 
   4   0   3     1256.96     1492.10     26.53 o 
   5   0   3        4.35        7.32      2.48 o 
   6   0   3      399.16      428.68     27.50 o 
   7   0   3       30.46       45.17     20.79 o 
   8   0   3     2122.22     3700.18    125.49 o 
  -9   1   3      297.43      299.12     21.56 o 
  -8   1   3        4.91        3.07      9.39 o 
  -7   1   3      173.81      154.78     32.50 o 
  -6   1   3       29.69       27.15      8.78 o 
  -5   1   3       42.31       47.73      6.83 o 
  -4   1   3     1537.17     1573.91     20.28 o 
  -3   1   3     2396.81     2181.78     29.20 o 
  -2   1   3     3564.41     3200.86     29.46 o 
  -1   1   3     1195.66     1168.73     19.86 o 
   0   1   3        5.31       15.23      3.26 o 
   1   1   3     3947.57     3581.25     42.03 o 
   2   1   3     3428.02     3186.09     24.87 o 
   3   1   3      302.81      303.86      7.38 o 
   4   1   3     4947.32     4681.71     48.09 o 
   5   1   3      102.30      108.82      5.22 o 
   6   1   3      600.45      611.19     15.90 o 
   7   1   3       66.57      133.57     51.14 o 
  -9   2   3        0.26       -1.09      7.55 o 
  -8   2   3     1585.86     1623.74     54.03 o 
  -7   2   3        7.09        4.62      3.92 o 
  -6   2   3       22.63       27.50      8.21 o 
  -5   2   3       30.55       38.49      2.93 o 
  -4   2   3    13197.81    12263.61     88.90 o 
  -3   2   3     2395.21     2387.95     57.28 o 
  -1   2   3      677.36      726.30     10.99 o 
   0   2   3       26.49       36.14      2.89 o 
   1   2   3     3372.75     3307.89     76.56 o 
   3   2   3     1075.15     1224.27     18.25 o 
   4   2   3      247.08      367.12     12.30 o 
   5   2   3        6.56        4.66      1.82 o 
   6   2   3     1861.79     1973.57     34.32 o 
   7   2   3      223.28      278.84     75.33 o 
  -9   3   3      633.58      699.81     36.17 o 
  -8   3   3     1377.35     1369.33     46.65 o 
  -7   3   3       65.06       68.64     10.41 o 
  -6   3   3      345.38      345.28     15.60 o 
  -5   3   3       54.17       58.26      6.94 o 
  -4   3   3     1004.12      976.12     32.38 o 
  -3   3   3     1143.79     1135.71     24.32 o 
  -2   3   3     1428.12     1299.15     46.55 o 
  -1   3   3      444.14      426.95      8.48 o 
   0   3   3       37.29       44.08      1.99 o 
   1   3   3      654.04      598.23     25.27 o 
   2   3   3     3053.85     2770.99     53.04 o 
   3   3   3      521.70      566.64      9.91 o 
   4   3   3       54.74       52.02      4.10 o 
   5   3   3       87.74       83.72      5.82 o 
   6   3   3      162.32      158.47      7.02 o 
   7   3   3      102.84      100.01     14.72 o 
  -9   4   3        0.01        2.26     10.16 o 
  -8   4   3       15.63       11.93     10.23 o 
  -7   4   3      449.93      450.62     26.71 o 
  -6   4   3      749.69      785.55     24.77 o 
  -5   4   3     2961.77     3222.62     77.37 o 
  -4   4   3     3433.24     3359.42     59.14 o 
  -3   4   3     4163.84     4486.45     92.20 o 
  -2   4   3      878.38     1043.06     30.61 o 
  -1   4   3     1519.06     1527.55     52.85 o 
   0   4   3        3.73       83.39      9.88 o 
   1   4   3      280.67      286.78      6.29 o 
   2   4   3       42.29       58.20      4.59 o 
   3   4   3      710.78      770.63     25.34 o 
   4   4   3        6.30       22.54      5.50 o 
   5   4   3     3221.47     3528.14     67.16 o 
   6   4   3      219.27      256.77     34.30 o 
   7   4   3      496.93      505.18     25.87 o 
   8   4   3      165.60      125.03     12.46 o 
  -9   5   3       96.87      180.58     26.82 o 
  -8   5   3        5.43       22.69     12.99 o 
  -7   5   3       17.52       16.43      8.59 o 
  -6   5   3        7.11       11.53      5.88 o 
  -5   5   3      491.33      512.72     18.00 o 
  -4   5   3      479.09      485.76     18.15 o 
  -3   5   3       83.78       70.08      3.91 o 
  -2   5   3     4490.95     4143.07     62.20 o 
  -1   5   3     1805.08     1823.69     37.09 o 
   0   5   3       34.28       64.26      4.73 o 
   1   5   3     1051.50     1072.87     17.56 o 
   2   5   3     4552.27     4173.44     46.55 o 
   3   5   3      202.72      180.83      9.23 o 
   4   5   3      781.82      772.55     29.49 o 
   5   5   3      261.11      229.66      9.82 o 
   6   5   3      994.54     1054.72     58.58 o 
   7   5   3      652.00      630.32     28.97 o 
   8   5   3        7.39        4.91      8.54 o 
  -9   6   3        2.30       11.79     15.35 o 
  -8   6   3      130.30      145.47     67.79 o 
  -7   6   3        9.69        9.22      6.98 o 
  -6   6   3       12.38       12.70      7.83 o 
  -5   6   3        2.35        4.49      6.90 o 
  -4   6   3     3206.53     3214.43     63.86 o 
  -3   6   3      364.95      431.59      6.65 o 
  -2   6   3     1226.32     1336.98     25.58 o 
  -1   6   3      363.97      407.64      9.27 o 
   0   6   3       31.77       38.26      5.05 o 
   1   6   3        0.00        1.96      1.83 o 
   2   6   3      166.29      135.01     17.96 o 
   3   6   3     1633.26     1868.26     42.24 o 
   4   6   3     6008.06     5884.10    119.37 o 
   5   6   3       28.64       25.10     10.24 o 
   6   6   3      913.00      939.36     31.58 o 
   7   6   3      953.57      913.52     40.94 o 
   8   6   3      544.44      589.52     28.62 o 
  -8   7   3       48.80      126.73     61.23 o 
  -7   7   3       63.37       67.23     26.74 o 
  -6   7   3       20.12       27.68     10.64 o 
  -5   7   3       50.69       62.22     20.12 o 
  -4   7   3      957.36      995.90     26.94 o 
  -3   7   3        1.16        7.13      3.57 o 
  -2   7   3     2713.24     2685.65     36.90 o 
  -1   7   3     1710.71     1748.84     45.10 o 
   0   7   3       10.20       15.98      4.86 o 
   1   7   3      241.74      280.96     10.82 o 
   2   7   3     1018.62     1047.67     39.84 o 
   3   7   3     2990.30     3131.27     76.14 o 
   4   7   3       54.25       52.12     23.26 o 
   5   7   3        3.47       10.43      7.27 o 
   7   7   3      613.75      595.31     28.66 o 
   8   7   3       22.04       25.09     14.79 o 
  -7   8   3        5.68        4.02      4.83 o 
  -6   8   3     1098.96     1155.62     55.69 o 
  -5   8   3       20.73       24.31      7.27 o 
  -4   8   3     3174.92     3307.65     88.40 o 
  -2   8   3     1033.59     1092.21     25.88 o 
  -1   8   3        0.40        3.00      3.63 o 
   0   8   3        3.27        6.40      7.52 o 
   1   8   3      125.29      133.93      6.20 o 
   2   8   3        0.87        2.58      2.58 o 
   3   8   3        3.13        3.42      3.49 o 
   4   8   3        0.37        5.05      6.81 o 
   5   8   3      166.12      177.81     22.92 o 
   6   8   3       17.90       26.36     25.44 o 
   7   8   3        2.80        1.34     12.14 o 
   8   8   3        1.30        3.35      9.70 o 
  -7   9   3      135.35      162.44     15.53 o 
  -6   9   3      154.25      142.47     24.56 o 
  -5   9   3      133.18      110.11     39.95 o 
  -4   9   3      912.40     1005.07     32.26 o 
  -3   9   3       39.10       41.67     17.44 o 
  -2   9   3     1171.09     1171.44     34.15 o 
  -1   9   3      893.25      976.07     21.91 o 
   0   9   3       36.35       45.09      5.78 o 
   1   9   3      278.75      313.33     11.66 o 
   2   9   3     1543.06     1535.72     70.26 o 
   3   9   3     2638.97     2636.82     52.69 o 
   4   9   3      303.68      295.63     17.08 o 
   5   9   3       89.91      103.12     16.06 o 
   6   9   3       11.73       11.68     17.47 o 
   7   9   3      717.92      700.79     38.71 o 
  -7  10   3       56.21       56.37     26.24 o 
  -6  10   3        0.72       21.36     12.64 o 
  -5  10   3       44.23       38.54     13.60 o 
  -4  10   3      448.84      486.84     33.05 o 
  -3  10   3      627.72      566.36     19.70 o 
  -2  10   3     2526.26     2692.39     83.87 o 
  -1  10   3      163.15      158.45     10.02 o 
   0  10   3       11.52       10.11      7.44 o 
   1  10   3      342.83      342.67     13.33 o 
   2  10   3     1101.42     1186.01     33.41 o 
   3  10   3       76.30       71.69     17.64 o 
   4  10   3     2722.27     2758.06     50.48 o 
   5  10   3      604.90      540.89     31.20 o 
   6  10   3        6.24       15.28     24.63 o 
   7  10   3      283.74      264.61     30.49 o 
  -6  11   3        2.47        6.70      8.30 o 
  -5  11   3       11.08        4.47      6.74 o 
  -4  11   3     1034.86     1083.38     37.18 o 
  -3  11   3      223.79      240.12     17.17 o 
  -2  11   3       95.54       89.29     10.63 o 
  -1  11   3      912.52      878.23     15.69 o 
   0  11   3        1.53        8.36      5.98 o 
   1  11   3        0.17        6.20      7.93 o 
   2  11   3       61.68       78.71     13.12 o 
   3  11   3     1579.89     1556.07     37.82 o 
   4  11   3      417.62      433.16     42.90 o 
   5  11   3        6.60        4.55     20.50 o 
   6  11   3     1144.63     1212.01     49.27 o 
  -6  12   3      354.60      420.33     20.57 o 
  -5  12   3       10.30       20.40     20.89 o 
  -4  12   3        5.59       21.13     10.70 o 
  -3  12   3       97.52      114.10     18.11 o 
  -2  12   3      171.83      127.33     59.04 o 
  -1  12   3     1174.34      993.63     49.41 o 
   0  12   3        1.41       21.83     11.47 o 
   1  12   3      718.45      673.61     22.47 o 
   2  12   3       95.57       84.50     21.61 o 
   3  12   3      101.21       87.06     18.88 o 
   4  12   3       26.15       36.44     15.51 o 
   5  12   3        3.26        6.88      9.85 o 
  -5  13   3       37.92       15.89     17.06 o 
  -4  13   3      176.73      182.02     16.13 o 
  -3  13   3      435.61      460.01     21.50 o 
  -2  13   3       12.18        7.80     14.54 o 
  -1  13   3      163.93      123.13     59.61 o 
   0  13   3       17.77       17.71     10.42 o 
   1  13   3        3.88       15.30     10.45 o 
   2  13   3      570.82      551.29     35.03 o 
   3  13   3      413.89      432.38     17.63 o 
   4  13   3      407.40      430.44     49.05 o 
  -3  14   3        8.54       14.68     15.99 o 
  -2  14   3     2500.75     2568.11     90.17 o 
  -1  14   3      160.72      115.72     58.19 o 
   0  14   3        1.80        4.66     10.09 o 
   1  14   3      180.47      149.74     14.93 o 
   2  14   3     1337.72     1359.95     79.67 o 
   3  14   3       40.47       22.19     14.99 o 
  -1  15   3      171.61      210.40     25.27 o 
   0  15   3        7.28       22.69     11.89 o 
  -1 -15   4       10.92       11.58      9.85 o 
   0 -15   4        7.58        3.28     13.02 o 
   1 -15   4      227.91      242.20     23.50 o 
  -3 -14   4        8.21       26.82     20.22 o 
  -2 -14   4      380.10      436.54     23.68 o 
  -1 -14   4      494.21      373.46     16.48 o 
   0 -14   4       22.51       25.83     12.35 o 
   1 -14   4      441.16      416.95     24.84 o 
   2 -14   4       79.22       84.03     55.41 o 
   3 -14   4        2.96        3.89      5.87 o 
  -5 -13   4     1153.78     1221.43     45.84 o 
  -4 -13   4        1.62       14.26     13.30 o 
  -3 -13   4       75.20       82.26     22.23 o 
  -2 -13   4      125.31      105.86     24.90 o 
  -1 -13   4      767.29      776.69     37.14 o 
   0 -13   4      107.33       85.37     23.28 o 
   1 -13   4      281.83      303.85     26.71 o 
   2 -13   4      389.26      410.40     19.44 o 
   3 -13   4       33.86       27.28     12.89 o 
   4 -13   4        3.19        6.78      6.57 o 
   5 -13   4      444.12      476.77     36.35 o 
  -5 -12   4        3.11        1.16     10.09 o 
  -4 -12   4      289.19      320.75     30.10 o 
  -3 -12   4       18.94       13.39      7.45 o 
  -2 -12   4      535.06      532.33     18.73 o 
  -1 -12   4        0.78        7.84      6.54 o 
   0 -12   4     6286.93     6245.55     78.74 o 
   1 -12   4       69.31       81.22     10.93 o 
   2 -12   4     1195.35     1023.92     35.20 o 
   3 -12   4       14.16        9.56      6.96 o 
   4 -12   4      454.75      503.30     43.09 o 
   5 -12   4       63.27       66.58     26.21 o 
  -6 -11   4      212.26      195.68     19.13 o 
  -5 -11   4      924.72      877.63     44.40 o 
  -4 -11   4      126.56      144.23     21.39 o 
  -3 -11   4      247.23      230.49     12.83 o 
  -2 -11   4      525.43      514.73     18.08 o 
  -1 -11   4      749.23      736.89     18.11 o 
   0 -11   4     1025.49      989.54     73.97 o 
   1 -11   4      585.33      581.25     18.94 o 
   2 -11   4      220.44      245.51     13.47 o 
   3 -11   4       10.34       14.35      7.61 o 
   4 -11   4       46.38       31.35     12.04 o 
   5 -11   4      453.59      438.71     21.61 o 
   6 -11   4      819.16      850.50     35.29 o 
  -7 -10   4      151.83      159.19     21.60 o 
  -6 -10   4       38.81       42.00     13.62 o 
  -5 -10   4       17.43       17.29     10.66 o 
  -4 -10   4        7.18        4.98     15.17 o 
  -3 -10   4      560.58      534.91     24.58 o 
  -2 -10   4      236.49      205.09     24.29 o 
  -1 -10   4      546.17      403.42     14.24 o 
   0 -10   4      392.08      354.71     10.39 o 
   1 -10   4        4.67       13.59      5.39 o 
   2 -10   4      158.55      194.69     15.00 o 
   3 -10   4      589.57      490.68     26.78 o 
   4 -10   4      160.91      133.60     21.77 o 
   5 -10   4       28.87       45.22     23.10 o 
   6 -10   4        0.98        5.31      6.03 o 
   7 -10   4       52.11       26.79     10.76 o 
  -7  -9   4        2.18       11.82     16.94 o 
  -6  -9   4        3.82       -1.48     13.34 o 
  -5  -9   4     3891.18     3881.40     88.33 o 
  -4  -9   4        4.63        4.24      5.87 o 
  -3  -9   4       25.03       33.23     10.91 o 
  -2  -9   4      180.80      207.38     11.62 o 
  -1  -9   4     2203.96     2272.08     32.74 o 
   0  -9   4     1163.48     1192.87     21.75 o 
   1  -9   4      119.88      129.89      8.31 o 
   2  -9   4      849.62      786.58     25.90 o 
   3  -9   4       14.38       16.97      7.67 o 
   4  -9   4       89.45       86.77     10.85 o 
   5  -9   4     1050.52     1074.00     45.42 o 
   6  -9   4     1267.79     1397.82     38.76 o 
   7  -9   4     1054.48     1130.74     50.78 o 
  -7  -8   4      102.84       76.05     44.32 o 
  -6  -8   4     1700.52     1841.83     99.48 o 
  -5  -8   4       36.56       27.10     19.27 o 
  -4  -8   4      113.45      119.39      9.22 o 
  -3  -8   4      879.31     1189.11     30.15 o 
  -2  -8   4     1894.23     1841.84     33.32 o 
  -1  -8   4       78.73       87.86      5.97 o 
   0  -8   4     1704.33     1523.66     28.93 o 
   1  -8   4       16.13       15.25      3.92 o 
   2  -8   4      507.32      537.20     12.42 o 
   3  -8   4       38.38       45.46      7.89 o 
   4  -8   4     3925.65     3946.80     98.53 o 
   5  -8   4      208.98      223.52     13.78 o 
   6  -8   4      364.57      332.96     21.23 o 
   7  -8   4        8.61       12.33      7.22 o 
   8  -8   4      329.23      324.65     16.22 o 
  -8  -7   4      177.18      206.52     20.19 o 
  -7  -7   4        8.26        9.74     17.08 o 
  -6  -7   4       47.21       78.77     30.42 o 
  -5  -7   4      759.36      763.75     34.58 o 
  -4  -7   4      565.11      551.50     21.63 o 
  -3  -7   4      101.03      116.06      6.12 o 
  -2  -7   4      240.06      257.78     11.78 o 
  -1  -7   4     2827.63     2682.64     42.86 o 
   0  -7   4     2195.38     1962.13     32.63 o 
   1  -7   4      104.30      117.79      8.82 o 
   2  -7   4      934.29      940.39     34.30 o 
   3  -7   4        2.07        6.40      7.58 o 
   4  -7   4      120.28      109.93     37.41 o 
   5  -7   4      606.23      596.57     22.66 o 
   6  -7   4     2528.70     2667.05     58.06 o 
   7  -7   4      661.34      685.45     29.11 o 
   8  -7   4       13.56       13.66      8.14 o 
  -9  -6   4       11.49        6.25      5.40 o 
  -8  -6   4        0.57       27.67     17.89 o 
  -7  -6   4       18.83       20.26     18.17 o 
  -6  -6   4      641.23      583.31     29.04 o 
  -5  -6   4       94.14      105.91     23.79 o 
  -4  -6   4       42.91       48.10      8.29 o 
  -3  -6   4      118.18      150.47     18.75 o 
  -2  -6   4     1080.55     1092.10     30.60 o 
  -1  -6   4     5738.05     6597.23     63.37 o 
   0  -6   4       14.09       15.78      3.57 o 
   1  -6   4       60.15       78.86      3.99 o 
   2  -6   4      523.32      506.43     11.01 o 
   3  -6   4     1416.50     1633.65     27.47 o 
   4  -6   4      187.96      189.24     12.45 o 
   5  -6   4       21.63       24.01      7.92 o 
   6  -6   4      530.90      508.77     22.45 o 
   7  -6   4      387.22      373.56     16.60 o 
   8  -6   4       25.00       40.48     70.05 o 
  -8  -5   4      236.09      250.56     22.69 o 
  -7  -5   4      338.51      325.80     46.69 o 
  -6  -5   4      151.06      173.03     14.57 o 
  -5  -5   4      206.86      220.93      8.81 o 
  -4  -5   4       49.46       48.86      5.87 o 
  -3  -5   4       67.89       66.68      3.14 o 
  -2  -5   4        2.06       14.73     10.06 o 
  -1  -5   4     2028.48     1904.18     25.26 o 
   0  -5   4     3061.40     2676.69     39.66 o 
   1  -5   4      917.57      993.56     19.18 o 
   2  -5   4      489.56      473.51      9.01 o 
   3  -5   4      532.79      556.40      9.78 o 
   4  -5   4      418.28      415.65     14.57 o 
   5  -5   4       56.33       51.52     15.34 o 
   6  -5   4     4220.38     4304.67    182.91 o 
   7  -5   4     2935.06     3059.17     70.47 o 
   8  -5   4      395.97      376.97     26.68 o 
  -8  -4   4      147.63      145.57     13.66 o 
  -7  -4   4        7.24       10.16     12.78 o 
  -6  -4   4      533.72      502.53     16.78 o 
  -5  -4   4     2853.43     3299.58     57.75 o 
  -4  -4   4     1130.98     1194.49     25.91 o 
  -3  -4   4    13276.09    14179.11    134.94 o 
  -2  -4   4     7014.61     6588.51     52.83 o 
  -1  -4   4      223.50      225.33      5.76 o 
   0  -4   4    17332.42    15254.04     59.15 o 
   1  -4   4       98.55       98.11      3.48 o 
   2  -4   4     3428.37     3011.47     37.48 o 
   3  -4   4       33.79       46.25      1.92 o 
   7  -4   4      650.00      639.73     28.76 o 
   8  -4   4     1328.69     1219.38     63.49 o 
   9  -4   4      161.74      152.14     18.28 o 
  -7  -3   4      728.70      737.22     18.68 o 
  -6  -3   4     1423.27     1422.71     29.80 o 
  -5  -3   4       87.28       97.09     15.86 o 
  -4  -3   4     1391.11     1376.97     24.42 o 
  -3  -3   4        3.37        4.40      1.14 o 
  -2  -3   4      105.02      101.89      2.81 o 
  -1  -3   4     1158.40     1070.61     22.10 o 
   1  -3   4     5085.97     4433.39     78.45 o 
   2  -3   4       71.90       93.52     11.20 o 
   3  -3   4       32.24       39.83     11.58 o 
   5  -3   4       50.42       45.59     19.18 o 
   6  -3   4      123.87      159.92     30.58 o 
   7  -3   4      431.32      443.46     24.95 o 
   8  -3   4     1712.85     1600.87     69.80 o 
   9  -3   4       79.71       44.54     41.85 o 
  -8  -2   4      250.53      251.30     20.04 o 
  -7  -2   4       31.02       44.51     17.31 o 
  -6  -2   4      167.72      167.73     15.74 o 
  -5  -2   4        9.67       24.46      6.36 o 
  -4  -2   4      640.51      712.21     42.31 o 
  -3  -2   4      318.80      319.94      6.01 o 
  -2  -2   4        1.45       13.03      5.68 o 
  -1  -2   4     4568.79     4374.71     62.49 o 
   0  -2   4     7848.58     6678.50     43.08 o 
   1  -2   4     1291.72     1210.85     17.08 o 
   2  -2   4     1103.31     1149.83     18.12 o 
   3  -2   4     1461.08     1558.81     26.78 o 
   4  -2   4      353.21      411.51      9.85 o 
   5  -2   4       15.96       16.98      4.70 o 
   7  -2   4      108.95      135.42     41.02 o 
   8  -2   4        1.11        8.08     16.06 o 
   9  -2   4        0.41        0.53     10.59 o 
  -8  -1   4       42.90       43.72     21.84 o 
  -7  -1   4      244.68      242.09     16.76 o 
  -6  -1   4     1150.18     1130.19     23.87 o 
  -5  -1   4       42.37       45.34      4.64 o 
  -4  -1   4      144.73      150.61      7.89 o 
  -3  -1   4     1313.91     1295.59     19.74 o 
  -2  -1   4     1593.88     1584.79     45.68 o 
  -1  -1   4      691.68      656.44      9.35 o 
   1  -1   4     1576.68     1497.40     19.86 o 
   2  -1   4     1942.99     1769.11     22.04 o 
   3  -1   4       11.12       14.18      3.39 o 
   4  -1   4      611.35      589.02     16.48 o 
   5  -1   4     1105.92     1129.79     15.07 o 
   6  -1   4      455.69      471.44     23.50 o 
   8  -1   4     1269.45     1214.13     44.96 o 
   9  -1   4      244.34      201.37     24.67 o 
  -9   0   4       19.23       12.70     14.57 o 
  -8   0   4       29.70       28.51     15.32 o 
  -7   0   4       12.72        7.13      7.13 o 
  -5   0   4       59.74       66.58      4.65 o 
  -4   0   4     8137.04     7538.72     80.03 o 
  -3   0   4       16.16       33.50      6.93 o 
  -1   0   4       14.67       16.53      0.86 o 
   1   0   4        0.76        3.33      0.99 o 
   2   0   4       92.40       64.26      2.62 o 
   3   0   4        8.19       17.57      6.39 o 
   4   0   4     2615.41     2930.44     40.83 o 
   5   0   4       16.07       16.46      5.05 o 
   6   0   4     4106.61     4161.57    102.27 o 
   7   0   4        4.74       15.35     14.50 o 
   8   0   4     1996.32     1900.45     67.09 o 
  -9   1   4      192.09      193.67     26.79 o 
  -8   1   4       23.83       25.41     18.88 o 
  -7   1   4      270.63      252.08     36.60 o 
  -6   1   4     2868.45     2940.20     44.30 o 
  -5   1   4      594.26      566.28     17.30 o 
  -4   1   4      372.18      383.08      7.80 o 
  -3   1   4     1186.32     1228.55     18.30 o 
  -2   1   4     3406.01     3193.00     30.42 o 
  -1   1   4       29.40       37.14      8.31 o 
   1   1   4     1911.39     1787.13     44.14 o 
   2   1   4     1259.00     1204.88     18.46 o 
   3   1   4      133.06      144.79      3.82 o 
   4   1   4      213.58      204.38      6.77 o 
   5   1   4     1589.62     1620.50     31.00 o 
   6   1   4        1.97        2.59      3.58 o 
   7   1   4     1483.88     2476.35     84.70 o 
  -9   2   4       35.89       32.71     18.21 o 
  -7   2   4        1.36        5.61      5.08 o 
  -6   2   4        5.03        9.10      6.00 o 
  -5   2   4      209.95      196.32      4.78 o 
  -4   2   4     7023.77     6943.48    106.44 o 
  -3   2   4      221.61      230.80      5.96 o 
  -2   2   4     1508.18     1635.36     30.62 o 
  -1   2   4        0.64        4.53      1.24 o 
   0   2   4     7324.20     6320.37     73.40 o 
   1   2   4     1803.76     1744.13     20.95 o 
   2   2   4      141.01      194.86     23.65 o 
   3   2   4      388.21      444.13      9.67 o 
   4   2   4      179.89      169.78      5.00 o 
   5   2   4      169.18      174.36      5.08 o 
   6   2   4     1337.79     1464.55     53.85 o 
   7   2   4       88.62       83.74     16.69 o 
  -9   3   4      180.75      167.91     38.36 o 
  -8   3   4       46.67       35.78     31.20 o 
  -7   3   4      299.77      301.03     19.34 o 
  -6   3   4     1486.53     1511.79     40.46 o 
  -5   3   4      697.81      667.77     26.40 o 
  -4   3   4       89.07      102.18      3.56 o 
  -3   3   4       22.29       25.87      3.08 o 
  -2   3   4     1119.27     1083.02     16.50 o 
  -1   3   4     2026.29     1940.63     49.10 o 
   0   3   4    10302.74     9229.00    144.07 o 
   1   3   4     8410.91     7566.97    181.29 o 
   2   3   4     3252.99     3062.99     44.47 o 
   3   3   4        5.58       10.67      3.07 o 
   5   3   4     1095.05     1074.15     27.69 o 
   6   3   4     1444.70     1510.63     44.54 o 
   7   3   4     1419.75     1356.21     68.22 o 
  -9   4   4        0.89        2.89      7.98 o 
  -8   4   4      150.16      182.80     17.72 o 
  -7   4   4      345.47      390.13     26.15 o 
  -6   4   4     3076.78     3184.90     61.04 o 
  -5   4   4     4707.58     4981.51    170.86 o 
  -4   4   4     5692.01     5541.44     64.65 o 
  -3   4   4     7778.18     8542.76     68.70 o 
  -2   4   4     1008.66     1114.99     17.13 o 
  -1   4   4      115.63      117.70      4.61 o 
   0   4   4     4762.39     4110.22     31.00 o 
   1   4   4       40.83       35.76      8.28 o 
   2   4   4     3293.30     2982.63     61.79 o 
   3   4   4      105.66      130.50      5.60 o 
   4   4   4       51.61       57.83      4.41 o 
   5   4   4      186.26      203.63     14.65 o 
   6   4   4     5675.10     5696.73    122.10 o 
   7   4   4      358.51      333.00     63.42 o 
   8   4   4       58.74       38.04     26.68 o 
  -9   5   4       22.02       23.47     16.97 o 
  -8   5   4      165.39      160.15     33.46 o 
  -7   5   4        3.77        6.97      4.53 o 
  -6   5   4     1315.21     1407.27     40.16 o 
  -5   5   4     2617.13     2650.19     51.68 o 
  -4   5   4       15.23       36.24      9.00 o 
  -3   5   4       43.51       49.68      2.77 o 
  -2   5   4     1108.84     1101.25     18.01 o 
  -1   5   4     2115.65     2060.13     29.17 o 
   0   5   4      251.61      215.95      5.25 o 
   1   5   4     2773.70     2614.92     33.08 o 
   2   5   4      246.22      255.02     12.13 o 
   3   5   4        9.92       32.83     14.24 o 
   4   5   4      190.10      201.63     12.75 o 
   5   5   4     1836.55     1786.23     45.07 o 
   6   5   4       33.16       61.44     21.03 o 
   7   5   4      226.87      231.96     25.94 o 
   8   5   4       83.54       90.80     28.23 o 
  -9   6   4        0.29       19.27     12.56 o 
  -8   6   4        9.28       11.08     22.59 o 
  -7   6   4       78.42       72.15     24.82 o 
  -6   6   4      194.02      185.16     14.86 o 
  -5   6   4       70.84       91.45      9.36 o 
  -4   6   4        6.50       13.22      6.67 o 
  -3   6   4      472.18      541.04     16.48 o 
  -2   6   4      987.05      921.44     18.38 o 
  -1   6   4       22.86       33.60      7.33 o 
   0   6   4       60.57       77.47     11.48 o 
   1   6   4      335.56      401.67      7.84 o 
   2   6   4      147.42      145.39     12.93 o 
   3   6   4      123.53      155.46     10.85 o 
   4   6   4        7.32       31.86     15.81 o 
   5   6   4      112.33      118.36     12.00 o 
   6   6   4        0.33        3.85     10.34 o 
   7   6   4      124.05      103.68     17.19 o 
   8   6   4       82.11       57.70     33.49 o 
  -8   7   4      132.13      117.48     53.39 o 
  -7   7   4      372.96      374.88     19.71 o 
  -6   7   4     1132.54     1139.87     37.21 o 
  -5   7   4      462.64      447.69     20.85 o 
  -4   7   4        0.38        3.91      5.14 o 
  -3   7   4        7.90       12.95      3.78 o 
  -2   7   4     1714.45     1701.75     31.97 o 
   0   7   4      198.53      185.37      9.76 o 
   1   7   4     1868.06     1828.47     26.92 o 
   2   7   4      976.18      957.76     34.82 o 
   3   7   4        0.58        4.21      5.93 o 
   4   7   4      825.20      847.90     31.62 o 
   5   7   4       67.78       71.32     11.88 o 
   6   7   4        5.74       13.06     18.46 o 
   7   7   4       43.14       50.32     21.07 o 
   8   7   4      224.73      256.70     21.24 o 
  -8   8   4        0.73        9.92     15.10 o 
  -7   8   4      191.22      205.37     63.84 o 
  -6   8   4     3252.54     3236.86    122.70 o 
  -5   8   4       30.34       16.39      4.51 o 
  -4   8   4     4444.33     4440.23     66.29 o 
  -3   8   4      363.53      456.90     14.13 o 
  -2   8   4      327.30      362.17      9.80 o 
  -1   8   4       45.98       50.29      4.36 o 
   0   8   4    11753.26    11250.39    138.41 o 
   1   8   4        1.36        2.57      1.56 o 
   2   8   4      237.89      269.35     10.13 o 
   3   8   4        0.19        4.85      4.95 o 
   4   8   4     1644.61     1733.32     36.20 o 
   5   8   4       30.47       24.11      9.18 o 
   6   8   4     1454.23     1424.14     64.86 o 
   7   8   4        0.39        2.05      9.53 o 
   8   8   4      129.50      130.89     17.26 o 
  -7   9   4      460.21      557.60    113.28 o 
  -6   9   4       34.73       35.64     26.08 o 
  -5   9   4      186.03      200.13     79.14 o 
  -4   9   4       40.92       72.26     33.88 o 
  -3   9   4      245.85      373.54     91.24 o 
  -2   9   4      418.29      372.98     11.48 o 
  -1   9   4     1875.03     2013.79     36.95 o 
   0   9   4      506.93      537.68     11.95 o 
   1   9   4      165.37      170.20     11.35 o 
   2   9   4      983.27      965.61     37.18 o 
   3   9   4      405.92      420.41     14.51 o 
   4   9   4      252.11      262.61     18.57 o 
   5   9   4      366.01      312.74     27.56 o 
   6   9   4      972.15      960.67     46.12 o 
   7   9   4      214.39      213.12     20.93 o 
  -7  10   4      230.60      198.72     22.62 o 
  -6  10   4      275.12      288.29     20.72 o 
  -5  10   4      747.94      683.50     33.03 o 
  -4  10   4      577.91      512.24     26.75 o 
  -3  10   4      729.69      680.95     21.96 o 
  -2  10   4      127.47      165.12     12.06 o 
  -1  10   4      107.36       94.59      6.33 o 
   0  10   4      172.43      175.00      9.70 o 
   1  10   4      234.56      258.61     15.02 o 
   2  10   4      297.83      332.62     23.16 o 
   3  10   4        0.07        4.67      5.94 o 
   4  10   4      474.50      465.47     51.74 o 
   5  10   4      213.56      176.27     32.11 o 
   6  10   4      126.33      121.36     17.43 o 
   7  10   4       13.11       14.50     16.16 o 
  -6  11   4       63.03       67.80     29.67 o 
  -5  11   4      188.15      194.93     14.64 o 
  -4  11   4      333.08      286.12     18.60 o 
  -3  11   4       32.31       38.40     19.27 o 
  -2  11   4      238.13      236.51     14.09 o 
  -1  11   4      246.14      234.30     11.98 o 
   0  11   4        6.18        5.04      6.82 o 
   1  11   4        6.95        7.52      6.43 o 
   2  11   4      626.77      604.66     19.26 o 
   3  11   4       87.89       85.28     14.60 o 
   4  11   4       99.94       93.73     32.08 o 
   5  11   4        0.50        9.74     16.34 o 
   6  11   4      176.56      151.36     23.50 o 
  -6  12   4     1499.37     1693.99     37.73 o 
  -5  12   4        3.43       10.13      9.60 o 
  -4  12   4       88.24       96.04     16.43 o 
  -3  12   4       14.09        7.34      6.57 o 
  -2  12   4       47.81       76.01      9.91 o 
  -1  12   4        0.43        8.72     10.52 o 
   0  12   4     3145.93     3282.81     56.69 o 
   1  12   4       39.73       43.70     14.75 o 
   2  12   4      191.82      182.61     30.25 o 
   3  12   4      154.97      131.97     15.95 o 
   4  12   4     1861.92     1872.25     57.80 o 
   5  12   4      192.53      147.58     51.70 o 
  -5  13   4      394.13      414.16     17.95 o 
  -4  13   4       61.39       46.58     25.66 o 
  -3  13   4        1.88        3.83      6.48 o 
  -2  13   4      145.22      131.95     54.52 o 
  -1  13   4     1070.56     1065.45     39.60 o 
   0  13   4      412.76      424.00     17.07 o 
   1  13   4       18.30       14.03      6.86 o 
   2  13   4        1.08        6.69      5.44 o 
   3  13   4      150.28      145.21     20.90 o 
   4  13   4      313.98      243.86     84.70 o 
  -3  14   4       29.90       54.56     16.13 o 
  -2  14   4       39.57       50.85     28.41 o 
  -1  14   4       30.02       25.27     24.49 o 
   0  14   4        5.42        5.75      6.14 o 
   1  14   4       61.01       46.49     21.98 o 
   2  14   4        0.47       13.84     12.25 o 
   3  14   4       85.30       61.14     31.35 o 
   0  15   4      238.08      194.66     21.10 o 
  -1 -15   5      120.01      106.79     24.46 o 
   0 -15   5        0.38       15.32     12.10 o 
   1 -15   5      405.53      395.71     28.69 o 
  -3 -14   5        5.70        8.22     25.97 o 
  -2 -14   5      569.07      591.14     24.36 o 
  -1 -14   5        4.85        8.07      7.25 o 
   0 -14   5        4.81        8.96     12.60 o 
   1 -14   5      120.37       96.34     61.02 o 
   2 -14   5     1465.55     1456.82     50.89 o 
   3 -14   5        9.87       10.26      9.42 o 
  -5 -13   5       13.92       10.06     19.73 o 
  -4 -13   5       68.86       72.17     17.19 o 
  -3 -13   5      175.87      159.62     17.79 o 
  -2 -13   5      899.01      896.80     34.08 o 
  -1 -13   5      287.90      243.17     19.80 o 
   0 -13   5       19.25       20.22      9.03 o 
   1 -13   5      299.35      269.51     27.28 o 
   2 -13   5      641.75      623.06     20.45 o 
   3 -13   5       18.17       17.97     10.19 o 
   4 -13   5      147.86      134.10     17.95 o 
  -6 -12   5      146.45      200.73     24.81 o 
  -4 -12   5        8.00       15.63     15.88 o 
  -3 -12   5      341.11      345.28     17.54 o 
  -2 -12   5      627.15      612.22     29.40 o 
  -1 -12   5      652.54      604.16     22.25 o 
   0 -12   5        7.57       22.01     10.34 o 
   1 -12   5      416.42      356.94     13.86 o 
   2 -12   5       47.80       34.69     19.02 o 
   3 -12   5       58.64       46.76     38.47 o 
   4 -12   5       51.36       45.40     17.87 o 
   5 -12   5      128.96      155.69     17.10 o 
  -6 -11   5      147.93      127.01     79.37 o 
  -5 -11   5       16.09       19.23     12.49 o 
  -4 -11   5      284.94      274.42     20.72 o 
  -3 -11   5      297.61      301.02     20.77 o 
  -2 -11   5      257.24      254.88     27.12 o 
  -1 -11   5      647.21      617.66     18.17 o 
   0 -11   5        5.93       14.54     11.99 o 
   1 -11   5      504.66      496.54     16.69 o 
   2 -11   5      645.97      713.85     18.71 o 
   3 -11   5      707.41      723.01     24.56 o 
   4 -11   5       13.88       26.90      9.30 o 
   5 -11   5        2.87        8.32      5.12 o 
   6 -11   5      304.85      317.26     24.36 o 
  -7 -10   5      192.91      210.19     24.21 o 
  -6 -10   5        4.70        9.88     10.69 o 
  -5 -10   5      249.81      239.69     19.27 o 
  -4 -10   5     2249.78     2367.87     73.65 o 
  -3 -10   5      403.05      414.57     18.54 o 
  -2 -10   5      276.72      390.41     33.28 o 
  -1 -10   5       84.41       82.16      5.86 o 
   0 -10   5       16.32       20.19      5.98 o 
   1 -10   5      257.72      255.01      8.30 o 
   2 -10   5        9.54       11.27      6.71 o 
   3 -10   5      196.35      173.15     14.44 o 
   4 -10   5     2137.73     2271.29     48.48 o 
   5 -10   5      432.85      410.54     44.02 o 
   6 -10   5       22.58       27.37     12.02 o 
   7 -10   5      303.51      254.58     16.66 o 
  -7  -9   5       95.95      121.68     16.34 o 
  -6  -9   5      141.26      116.56     57.91 o 
  -5  -9   5      114.58      113.07     39.95 o 
  -4  -9   5     1138.25     1189.56     63.28 o 
  -3  -9   5      331.05      295.63     14.26 o 
  -2  -9   5     1651.10     1723.30     32.59 o 
  -1  -9   5      964.85     1041.42     16.14 o 
   0  -9   5        2.54        6.98      4.69 o 
   1  -9   5      442.69      485.03     13.49 o 
   2  -9   5     1430.42     1404.28     15.28 o 
   3  -9   5     1945.00     1963.03     36.48 o 
   4  -9   5       56.27       53.10     19.72 o 
   5  -9   5       76.55      102.71     15.12 o 
   6  -9   5        2.68        6.39      8.43 o 
   7  -9   5      777.23      778.71     35.70 o 
  -8  -8   5        0.64        3.81     10.20 o 
  -7  -8   5      124.83      102.66     46.90 o 
  -5  -8   5        3.76        7.76      8.58 o 
  -4  -8   5     3087.39     3036.48     89.71 o 
  -3  -8   5      252.35      377.81     11.69 o 
  -2  -8   5     1033.02     1128.77     22.07 o 
  -1  -8   5       21.71       30.71      4.96 o 
   0  -8   5       12.53       24.64     11.71 o 
   1  -8   5      126.24      145.49      5.21 o 
   2  -8   5        3.72        5.48      3.22 o 
   3  -8   5       12.01       17.64      7.00 o 
   4  -8   5        0.84        4.34      9.61 o 
   5  -8   5       45.14       71.04     16.62 o 
   6  -8   5        3.25       10.84      8.92 o 
   7  -8   5      120.91      102.09     39.88 o 
   8  -8   5       20.45       12.05      9.10 o 
  -8  -7   5       19.29        8.89     11.15 o 
  -7  -7   5      418.15      396.91     29.15 o 
  -6  -7   5       17.12       22.02     14.19 o 
  -5  -7   5        0.54        0.04      6.07 o 
  -4  -7   5     1121.45     1127.00     29.54 o 
  -3  -7   5      447.64      440.30      7.99 o 
  -2  -7   5      883.29      889.19     15.71 o 
  -1  -7   5     1790.73     1810.66     48.88 o 
   0  -7   5       11.89       16.57      4.23 o 
   1  -7   5       26.80       38.00      6.90 o 
   2  -7   5     1217.04     1265.09     25.66 o 
   3  -7   5     4761.36     4757.30     81.27 o 
   4  -7   5      188.71      181.51     17.07 o 
   5  -7   5      129.03      122.73     13.32 o 
   6  -7   5     1471.60     1433.76     54.93 o 
   7  -7   5      821.65      806.22     51.91 o 
   8  -7   5       30.71       30.21      9.43 o 
  -9  -6   5       19.47       17.50     23.22 o 
  -8  -6   5       81.56       98.00     19.94 o 
  -7  -6   5      106.14      101.67     12.32 o 
  -6  -6   5       20.96       49.02     11.58 o 
  -5  -6   5      175.94      178.15     20.08 o 
  -4  -6   5      246.47      262.46     10.37 o 
  -3  -6   5      708.04      904.83     14.59 o 
  -2  -6   5     8002.62     7580.03    137.13 o 
  -1  -6   5       33.19       34.43      5.28 o 
   0  -6   5        2.50        4.28      2.04 o 
   1  -6   5        1.30        3.38      2.23 o 
   2  -6   5     3143.67     3109.41     87.60 o 
   3  -6   5      688.20      774.20     23.83 o 
   4  -6   5     5253.56     4894.69    125.07 o 
   5  -6   5        3.16        6.40      4.72 o 
   6  -6   5      620.65      599.94     17.19 o 
   7  -6   5      329.46      338.36     18.17 o 
   8  -6   5     2581.26     2651.96     88.23 o 
  -8  -5   5       61.03       66.80     39.00 o 
  -7  -5   5      169.86      196.78     18.70 o 
  -6  -5   5      143.55      147.41     14.43 o 
  -5  -5   5      387.82      388.71     34.36 o 
  -4  -5   5     4050.87     4028.95     69.59 o 
  -3  -5   5     2809.73     2798.00     39.44 o 
  -2  -5   5      514.53      573.73     10.99 o 
  -1  -5   5     1470.97     1483.93     26.18 o 
   0  -5   5        0.09        4.76      2.40 o 
   1  -5   5      148.07      142.69      5.40 o 
   2  -5   5     2283.07     2210.17     28.92 o 
   3  -5   5     2197.53     2027.05     33.76 o 
   4  -5   5     1383.85     1367.21     36.55 o 
   5  -5   5        1.80        8.45      5.65 o 
   6  -5   5      945.25     1067.46     48.38 o 
   7  -5   5     1325.52     1280.68     74.36 o 
   9  -5   5      315.80      300.07     54.31 o 
  -8  -4   5       43.54       26.50     24.56 o 
  -7  -4   5       90.44       94.15     22.94 o 
  -6  -4   5     2503.74     2596.34     67.76 o 
  -5  -4   5     2537.49     2826.80     35.33 o 
  -4  -4   5     1423.42     1437.00     22.07 o 
  -3  -4   5     4665.43     5163.75     57.23 o 
  -2  -4   5      188.60      250.15      7.40 o 
  -1  -4   5      572.66      577.42     11.56 o 
   0  -4   5        3.30       29.54      4.88 o 
   1  -4   5        0.87        2.93      1.37 o 
   2  -4   5        2.62       20.14      3.47 o 
   3  -4   5     1757.67     1813.68     48.70 o 
   4  -4   5      116.81      161.09     13.99 o 
   5  -4   5      158.62      203.31     10.90 o 
   6  -4   5      117.85      129.77     16.57 o 
   7  -4   5      931.52      938.34     52.05 o 
   8  -4   5      148.62      125.42     43.55 o 
   9  -4   5      122.36      101.35     36.10 o 
  -7  -3   5     1257.98     1239.80     36.21 o 
  -6  -3   5      566.96      569.28     19.39 o 
  -5  -3   5       58.42       64.73      5.53 o 
  -4  -3   5     2512.85     2393.83     53.02 o 
  -3  -3   5     1910.01     1758.49     38.83 o 
  -2  -3   5      389.45      415.52     10.19 o 
  -1  -3   5      289.03      269.02      6.04 o 
   0  -3   5        3.86       10.75      3.37 o 
   1  -3   5     1931.92     1897.14     26.67 o 
   2  -3   5     1460.97     1384.42     20.01 o 
   3  -3   5     4553.29     4216.91     72.71 o 
   5  -3   5       35.58       41.62     16.10 o 
   6  -3   5      327.19      356.11     17.19 o 
   7  -3   5     2276.26     2353.71     88.79 o 
   8  -3   5      242.27      239.23     31.48 o 
   9  -3   5      737.04      671.75     29.11 o 
  -8  -2   5     1377.79     1389.52     53.32 o 
  -7  -2   5       65.01       71.28     11.87 o 
  -6  -2   5      436.59      454.51     16.10 o 
  -5  -2   5      353.54      347.63     10.31 o 
  -4  -2   5    14958.37    14344.99    452.95 o 
  -3  -2   5     1169.01     1287.52     18.33 o 
  -1  -2   5     3690.20     3647.78     55.07 o 
   0  -2   5        2.18        4.51      1.33 o 
   1  -2   5     2588.48     2557.12     30.45 o 
   2  -2   5    16072.39    13732.24     77.06 o 
   3  -2   5       10.00       11.71      3.03 o 
   5  -2   5       16.78       18.46      4.99 o 
   7  -2   5        0.00        4.25      3.52 o 
   8  -2   5     1484.61     1538.94     55.83 o 
  -8  -1   5       55.84       61.69     39.81 o 
  -7  -1   5      773.14      764.99     44.96 o 
  -6  -1   5      185.01      186.70     11.40 o 
  -5  -1   5       32.80       39.40     10.28 o 
  -4  -1   5      528.79      494.80     12.27 o 
  -3  -1   5     4374.10     3994.45     25.99 o 
  -2  -1   5     1089.83     1056.66     19.82 o 
  -1  -1   5     1550.33     1482.17     23.74 o 
   0  -1   5        0.06        1.73      2.30 o 
   1  -1   5      237.11      216.29      4.58 o 
   2  -1   5        0.47        1.80      1.45 o 
   3  -1   5     1864.82     1675.80     11.08 o 
   4  -1   5     1689.61     1831.67     46.05 o 
   5  -1   5      260.79      276.19      7.82 o 
   6  -1   5        0.93        6.44      6.24 o 
   7  -1   5     3193.46     3236.95     49.18 o 
   8  -1   5      180.61      186.26     19.52 o 
  -9   0   5       19.32        9.03      9.56 o 
  -8   0   5      299.65      336.32     21.00 o 
  -7   0   5        0.43        1.62      4.23 o 
  -6   0   5      995.51     1110.63     55.69 o 
  -5   0   5       18.63       37.89     12.48 o 
  -4   0   5      309.88      336.09      7.08 o 
  -3   0   5        0.07        4.65      3.79 o 
  -1   0   5       11.45       12.88      0.77 o 
   0   0   5        0.22        1.93      0.79 o 
   1   0   5        3.37        9.31      2.39 o 
   2   0   5     1435.55     1365.71     41.72 o 
   3   0   5        5.65        7.84      2.97 o 
   4   0   5     2015.56     2115.36     36.94 o 
   5   0   5       10.37       12.07      3.55 o 
   6   0   5      566.03      535.37     22.16 o 
   7   0   5        0.42        3.14      4.18 o 
   8   0   5     1119.83     1005.49     34.16 o 
  -9   1   5      168.03      169.53     17.82 o 
  -8   1   5       31.47       14.86     18.56 o 
  -7   1   5      511.61      482.91     26.86 o 
  -6   1   5      271.46      274.12     11.31 o 
  -5   1   5       23.02       26.46      4.49 o 
  -4   1   5       17.27       15.25      3.70 o 
  -3   1   5     4657.70     4155.92     35.93 o 
  -2   1   5     2862.26     2667.90     47.33 o 
  -1   1   5      442.06      477.30     13.49 o 
   0   1   5        0.24        1.79      1.15 o 
   1   1   5      402.39      363.26      9.42 o 
   2   1   5      630.96      637.35     10.09 o 
   3   1   5     1184.59     1203.41     25.88 o 
   5   1   5        9.50       26.51      7.29 o 
   6   1   5      115.51      193.10     85.95 o 
   7   1   5     3151.09     3101.84     68.32 o 
  -9   2   5        2.26       12.42     12.35 o 
  -8   2   5     2079.41     2044.47     65.85 o 
  -7   2   5      151.23      161.42     15.42 o 
  -6   2   5      520.39      581.96     19.97 o 
  -5   2   5      377.42      360.67      7.07 o 
  -4   2   5    38528.46    35290.23    147.41 o 
  -3   2   5     1614.60     1741.76     38.87 o 
  -1   2   5     3076.52     3039.33     21.82 o 
   0   2   5        2.03        3.32      1.09 o 
   1   2   5     1915.22     1957.93     23.58 o 
   2   2   5    22809.46    20679.53     75.38 o 
   3   2   5      109.32      109.69      3.62 o 
   4   2   5      141.22      166.64      9.99 o 
   5   2   5        1.03        0.26      2.55 o 
   6   2   5     1065.52     1049.67     37.44 o 
   7   2   5       89.63       89.99     10.98 o 
  -9   3   5      516.26      522.08     27.46 o 
  -8   3   5      154.00      123.16     16.83 o 
  -7   3   5      545.24      527.52     36.21 o 
  -6   3   5      845.20      797.68     29.58 o 
  -5   3   5       90.04      103.29      6.90 o 
  -4   3   5      833.26      787.70     15.25 o 
  -3   3   5     2226.94     1976.04     50.45 o 
  -2   3   5     3613.96     3323.63     37.30 o 
  -1   3   5      553.75      607.77      7.13 o 
   0   3   5       42.25       46.26      2.68 o 
   1   3   5     4102.21     4026.77     23.48 o 
   2   3   5      119.64      136.60      2.81 o 
   3   3   5      650.95      630.23     10.58 o 
   4   3   5     3695.99     3659.02     49.38 o 
   5   3   5       13.80       17.04      4.91 o 
   7   3   5     2068.41     2160.68     76.54 o 
  -9   4   5        0.50        4.87      9.10 o 
  -8   4   5       29.61        9.14     17.93 o 
  -7   4   5        0.44        4.38      6.53 o 
  -6   4   5       59.30      105.34     18.33 o 
  -5   4   5      455.76      501.51     21.84 o 
  -4   4   5        5.07        9.09      2.41 o 
  -3   4   5      594.92      759.79     15.16 o 
  -2   4   5      114.48      135.33      4.03 o 
  -1   4   5        4.41        8.29      2.36 o 
   0   4   5        0.09       17.85      3.01 o 
   1   4   5       38.86       48.38      4.66 o 
   2   4   5       74.80       87.02      5.55 o 
   3   4   5      767.33      778.97     18.58 o 
   4   4   5       56.90       90.12      4.11 o 
   5   4   5      142.99      152.10     10.21 o 
   6   4   5       18.72       31.16     15.10 o 
   7   4   5      686.12      680.04     43.97 o 
   8   4   5      180.91      157.54     16.80 o 
  -9   5   5      137.37      121.82     45.28 o 
  -8   5   5      414.29      380.92     29.36 o 
  -7   5   5        2.56        6.92      9.92 o 
  -6   5   5      361.28      342.40     16.30 o 
  -5   5   5       70.50       78.09      9.42 o 
  -4   5   5       38.63       41.96     10.42 o 
  -3   5   5     3777.61     3844.12    159.18 o 
  -2   5   5     4105.65     3973.65     53.92 o 
  -1   5   5      923.87      871.57     14.81 o 
   0   5   5       14.27       23.53      3.49 o 
   1   5   5     2359.80     2312.20     29.72 o 
   2   5   5     2945.80     2758.58     74.44 o 
   3   5   5      375.03      382.19     11.23 o 
   4   5   5     3246.39     3286.91     63.93 o 
   5   5   5     2396.67     2525.27     69.35 o 
   6   5   5      333.58      326.22     23.33 o 
   7   5   5        8.96       11.05     15.99 o 
   8   5   5      745.80      663.14     33.56 o 
  -9   6   5       23.05       23.82     15.99 o 
  -8   6   5      158.71      250.35     24.60 o 
  -7   6   5      334.44      341.74     13.75 o 
  -6   6   5     1199.33     1201.19     43.16 o 
  -5   6   5      477.24      533.44     18.78 o 
  -4   6   5     3873.61     3806.09     69.75 o 
  -3   6   5     2111.86     2403.91     33.82 o 
  -2   6   5      238.12      197.28      5.28 o 
  -1   6   5       15.46       19.18      4.43 o 
   0   6   5       23.10       27.34      6.18 o 
   1   6   5      129.19      136.00      3.58 o 
   2   6   5     3589.65     3578.02     81.24 o 
   3   6   5        6.54       11.67      5.96 o 
   4   6   5     1126.52     1123.55     27.77 o 
   5   6   5       92.08      100.34     10.55 o 
   6   6   5       36.01       40.65     25.73 o 
   7   6   5      160.33      155.45     17.26 o 
   8   6   5      270.35      212.45     24.21 o 
  -8   7   5      509.14      547.70     29.01 o 
  -7   7   5       24.20       19.58     11.41 o 
  -6   7   5        6.07        9.82      5.22 o 
  -5   7   5      280.15      259.58     15.66 o 
  -4   7   5      513.98      492.86     18.97 o 
  -3   7   5      307.33      287.28     11.71 o 
  -2   7   5     1773.11     1777.00     32.53 o 
  -1   7   5      528.08      485.28     12.72 o 
   0   7   5       60.13       61.77      4.45 o 
   1   7   5      693.60      669.48     11.82 o 
   2   7   5     1643.45     1643.92     40.24 o 
   3   7   5      210.45      199.68     10.99 o 
   4   7   5      825.51      766.94     22.19 o 
   5   7   5     2014.20     2143.21     83.25 o 
   6   7   5      196.68      186.51     25.27 o 
   7   7   5        3.80       14.15     16.45 o 
   8   7   5        4.43        6.67     10.66 o 
  -7   8   5      101.20       85.41     34.16 o 
  -6   8   5      127.66      144.55     54.88 o 
  -5   8   5      402.02      408.67     21.64 o 
  -4   8   5       37.88       41.21     17.41 o 
  -3   8   5        7.84       15.61      6.79 o 
  -2   8   5        3.16       11.76      4.46 o 
  -1   8   5      404.00      450.35     11.45 o 
   0   8   5        3.59        7.27      4.80 o 
   1   8   5       80.66       90.18      3.58 o 
   2   8   5      125.82      143.47     15.74 o 
   3   8   5      219.04      214.26     14.08 o 
   4   8   5       33.08       35.04     10.71 o 
   5   8   5        3.19        3.76      2.91 o 
   6   8   5       39.24       54.84     35.64 o 
   7   8   5        1.18        2.19     11.01 o 
   8   8   5      235.87      178.89     43.90 o 
  -7   9   5        5.29       12.28     14.43 o 
  -6   9   5        5.87        7.45     11.03 o 
  -5   9   5      319.14      301.45     30.12 o 
  -4   9   5        4.57       -0.12      4.26 o 
  -3   9   5       74.42       87.79     29.29 o 
  -2   9   5     1264.29     1254.71     31.89 o 
  -1   9   5      180.07      160.59      7.91 o 
   0   9   5       38.90       48.84     11.26 o 
   1   9   5       50.12       64.55      9.94 o 
   2   9   5     2075.20     2000.35     45.78 o 
   3   9   5        4.73       13.51     10.16 o 
   4   9   5     1477.82     1500.20     72.19 o 
   5   9   5      488.43      476.08     19.88 o 
   6   9   5      904.50      921.96     53.54 o 
   7   9   5       64.27       51.74     37.80 o 
  -7  10   5      212.11      222.46     64.16 o 
  -5  10   5      697.38      668.19     30.81 o 
  -4  10   5     2060.89     1884.61     77.04 o 
  -3  10   5      325.37      358.97     83.85 o 
  -2  10   5     1007.51     1054.27     32.20 o 
  -1  10   5      164.31      161.69      7.07 o 
   0  10   5        4.69        9.18     13.69 o 
   1  10   5       20.71       14.76      5.92 o 
   2  10   5        7.05       16.97     14.19 o 
   3  10   5      503.23      482.22     19.87 o 
   4  10   5     3043.88     3160.78     64.63 o 
   5  10   5       10.71       11.68     12.63 o 
   6  10   5      230.60      198.23     45.74 o 
   7  10   5      262.00      211.35     41.22 o 
  -6  11   5        3.82       10.88     11.00 o 
  -5  11   5       46.70       49.83     24.45 o 
  -4  11   5      325.08      338.07     20.10 o 
  -3  11   5       88.11       72.75     22.59 o 
  -2  11   5      276.22      291.45     16.83 o 
  -1  11   5      201.92      226.44     19.34 o 
   0  11   5        8.51       13.37      8.53 o 
   1  11   5       56.37       59.32     21.00 o 
   2  11   5      781.40      740.25     26.26 o 
   3  11   5     1684.22     1665.87     51.42 o 
   4  11   5      106.03      104.79     19.40 o 
   5  11   5      695.38      725.29     48.07 o 
   6  11   5       69.05       35.82     20.68 o 
  -6  12   5       44.20       61.33     50.01 o 
  -5  12   5        0.70        6.78      5.68 o 
  -4  12   5        5.45        4.31      6.22 o 
  -3  12   5       41.35       47.28     15.35 o 
  -2  12   5       92.85       77.78     44.01 o 
  -1  12   5      152.53      180.37     29.04 o 
   0  12   5        4.28        7.09      7.93 o 
   1  12   5      270.04      251.61     14.18 o 
   2  12   5       26.78       35.28     20.17 o 
   3  12   5      329.71      321.43     24.56 o 
   4  12   5       65.19       59.01     27.09 o 
   5  12   5      148.55      122.77     71.96 o 
  -5  13   5       71.32       66.72     31.14 o 
  -4  13   5      329.76      313.84     15.30 o 
  -3  13   5       12.46       21.24     10.23 o 
  -2  13   5      454.27      446.10     26.57 o 
  -1  13   5      277.93      275.51     37.05 o 
   0  13   5       22.76       17.49     12.01 o 
   1  13   5      119.85      123.64     32.93 o 
   2  13   5      937.53      962.86     51.26 o 
   3  13   5       96.50       87.19     16.46 o 
   4  13   5       14.68       16.87     15.07 o 
  -3  14   5        1.21        1.13      7.02 o 
  -2  14   5     1428.32     1435.15     51.52 o 
  -1  14   5       35.28       17.93     11.40 o 
   0  14   5        5.54        7.48      5.61 o 
   1  14   5        0.23        4.58      5.28 o 
   2  14   5      541.32      582.95     24.32 o 
   3  14   5        8.55        5.61      7.91 o 
  -1 -15   6       10.76       25.83     20.86 o 
   0 -15   6      980.87     1093.43     43.80 o 
  -3 -14   6      160.81      157.99     60.84 o 
  -2 -14   6      179.13      178.80     31.58 o 
  -1 -14   6       15.89       11.26      7.04 o 
   0 -14   6       99.05       87.56     14.82 o 
   1 -14   6      114.63       80.92     23.19 o 
   2 -14   6       11.74        6.25      9.49 o 
   3 -14   6       23.14       13.24      5.72 o 
  -5 -13   6      227.49      197.41     22.94 o 
  -4 -13   6       14.01       14.75     16.16 o 
  -3 -13   6       49.17       35.89     25.30 o 
  -2 -13   6      634.50      602.43     23.10 o 
  -1 -13   6      509.14      507.82     21.18 o 
   0 -13   6       26.95       30.61     11.67 o 
   1 -13   6     1431.03     1541.76     51.81 o 
   2 -13   6       53.96       34.20     14.27 o 
   3 -13   6        1.82        8.43     10.76 o 
   4 -13   6        3.30        8.41      8.18 o 
  -5 -12   6      210.97      202.18     44.68 o 
  -4 -12   6      786.90      830.66     51.56 o 
  -3 -12   6       96.02       76.15      8.13 o 
  -2 -12   6     1361.55     1168.15     38.36 o 
  -1 -12   6       36.18       33.42     15.97 o 
   0 -12   6     3169.12     3377.95    124.73 o 
   1 -12   6       19.26       24.15      8.96 o 
   2 -12   6      315.13      345.70     24.86 o 
   3 -12   6      179.13      175.64     17.25 o 
   4 -12   6     1453.69     1530.85     42.62 o 
   5 -12   6        9.32        7.40      8.11 o 
  -6 -11   6      672.98      686.82     32.43 o 
  -5 -11   6      408.57      370.65     25.69 o 
  -4 -11   6       88.71       74.07     32.08 o 
  -3 -11   6       16.73       19.85     10.43 o 
  -2 -11   6      468.28      442.47     17.64 o 
  -1 -11   6       12.76       15.90      8.44 o 
   0 -11   6     1053.14     1015.78     52.94 o 
   1 -11   6      236.16      231.94      9.28 o 
   2 -11   6      477.67      459.35     19.37 o 
   3 -11   6       41.31       42.18     16.07 o 
   4 -11   6      536.48      528.00     26.52 o 
   5 -11   6      132.44      112.48     18.60 o 
   6 -11   6       20.55       27.49     15.53 o 
  -7 -10   6      261.38      263.27     23.01 o 
  -6 -10   6      286.49      305.90     22.76 o 
  -5 -10   6      504.83      464.77     32.15 o 
  -4 -10   6     1025.92      986.05     43.90 o 
  -3 -10   6      167.22      143.75     14.21 o 
  -2 -10   6      129.16      157.24     18.46 o 
  -1 -10   6      126.60      129.86      6.69 o 
   0 -10   6      316.73      307.55      9.01 o 
   1 -10   6       37.68       52.21      7.39 o 
   2 -10   6      237.04      270.73     27.54 o 
   3 -10   6       15.01       21.47      9.41 o 
   4 -10   6      328.16      393.74     39.17 o 
   5 -10   6      131.49      104.47     34.97 o 
   6 -10   6       99.00       72.61     33.39 o 
   7 -10   6       80.76       80.32     30.47 o 
  -7  -9   6      281.62      254.23     20.26 o 
  -6  -9   6       62.44      104.67     27.70 o 
  -5  -9   6      212.24      231.61     45.31 o 
  -4  -9   6        3.98       30.56     16.09 o 
  -3  -9   6      233.64      228.13     11.11 o 
  -2  -9   6      939.08      849.79     20.41 o 
  -1  -9   6     1720.10     1784.24     33.30 o 
   0  -9   6      154.87      158.11      8.31 o 
   1  -9   6      581.22      600.52     13.21 o 
   2  -9   6      679.60      705.75     23.48 o 
   3  -9   6      338.07      324.19     16.40 o 
   4  -9   6      219.07      230.43     12.62 o 
   5  -9   6      786.81      796.72     29.84 o 
   6  -9   6      956.15      988.73     62.50 o 
   7  -9   6      459.31      447.92     25.25 o 
  -8  -8   6        3.34       13.97     15.21 o 
  -7  -8   6      209.53      204.58     20.96 o 
  -6  -8   6     3450.95     3463.07     85.16 o 
  -5  -8   6       25.21       22.59     11.79 o 
  -4  -8   6     3485.01     3593.57     99.02 o 
  -3  -8   6      384.27      481.06     24.46 o 
  -2  -8   6      544.10      573.63     10.71 o 
  -1  -8   6       18.76       27.57      5.98 o 
   0  -8   6    11436.11    10715.00    214.14 o 
   1  -8   6        1.42        5.49      3.13 o 
   2  -8   6      325.09      350.10      9.22 o 
   3  -8   6        0.21        2.76      6.09 o 
   4  -8   6     2216.51     2244.89     43.08 o 
   5  -8   6        0.34        4.96      5.30 o 
   6  -8   6     1294.07     1323.15     34.08 o 
   7  -8   6       22.04       17.05     10.03 o 
   8  -8   6      117.37      127.84     21.09 o 
  -8  -7   6      199.74      213.22     20.47 o 
  -7  -7   6      712.99      712.86     47.64 o 
  -6  -7   6      459.02      475.96     29.89 o 
  -5  -7   6      551.29      547.63     27.67 o 
  -4  -7   6       78.31       89.31      6.89 o 
  -3  -7   6        2.95        7.49      4.58 o 
  -2  -7   6     1563.93     1560.26     28.69 o 
  -1  -7   6     3673.78     3609.23     57.31 o 
   0  -7   6     2077.02     2026.60     32.54 o 
   1  -7   6      616.58      637.81     11.87 o 
   2  -7   6      562.48      536.41     18.52 o 
   3  -7   6        2.35       24.24     18.35 o 
   4  -7   6      512.97      500.27     23.50 o 
   5  -7   6       88.93       98.50     44.92 o 
   6  -7   6       24.20       24.59      7.92 o 
   7  -7   6       16.85       11.59     10.45 o 
   8  -7   6       59.37       45.56     25.15 o 
  -9  -6   6        5.57        4.02     10.48 o 
  -8  -6   6      468.72      422.00     22.55 o 
  -7  -6   6      328.83      331.55     55.65 o 
  -6  -6   6      942.91      935.23     34.44 o 
  -5  -6   6      128.01      163.78     14.08 o 
  -4  -6   6        2.37        6.54      2.72 o 
  -3  -6   6      924.44     1060.94     19.03 o 
  -2  -6   6      399.81      372.08     54.67 o 
  -1  -6   6      213.47      263.18      7.24 o 
   0  -6   6      176.26      164.06      6.16 o 
   1  -6   6        5.08       16.22      4.27 o 
   2  -6   6      204.44      195.95      6.73 o 
   3  -6   6       55.12       74.49      5.59 o 
   4  -6   6        5.50       10.93     10.90 o 
   5  -6   6      231.37      248.29     18.65 o 
   6  -6   6        9.35        7.97      6.77 o 
   7  -6   6       13.29       19.99      6.38 o 
   8  -6   6        3.39        9.85     11.58 o 
  -8  -5   6      455.09      476.81     24.81 o 
  -7  -5   6      387.21      363.45     24.99 o 
  -6  -5   6      105.38      109.15     11.26 o 
  -5  -5   6     2010.29     1999.43     37.04 o 
  -4  -5   6      136.40      146.52      7.99 o 
  -3  -5   6      126.16      145.91      5.75 o 
  -2  -5   6      491.48      475.90      9.24 o 
  -1  -5   6     3471.54     3396.90     56.66 o 
   0  -5   6     1747.43     1727.07     28.81 o 
   1  -5   6        2.39        5.21      2.96 o 
   2  -5   6      218.42      208.28      6.16 o 
   3  -5   6       68.44       72.23      6.58 o 
   4  -5   6        9.24       19.62      7.45 o 
   5  -5   6       98.86      106.68     11.24 o 
   6  -5   6     1092.45     1100.39     46.90 o 
   7  -5   6      632.54      656.86     24.03 o 
   8  -5   6       98.16       87.59     23.61 o 
   9  -5   6        3.22       -0.81      7.69 o 
  -8  -4   6       14.72       17.93     12.74 o 
  -7  -4   6       31.88       36.07     14.89 o 
  -6  -4   6     7201.65     7061.79    110.99 o 
  -5  -4   6      304.70      303.98     12.10 o 
  -4  -4   6       48.95       73.69     12.21 o 
  -3  -4   6      914.08     1113.26     20.05 o 
  -2  -4   6     3432.19     2987.02     46.15 o 
  -1  -4   6       57.28       47.42      2.23 o 
   0  -4   6     3990.51     3614.15     55.36 o 
   1  -4   6       81.92       73.79      2.84 o 
   2  -4   6      243.67      220.06      4.85 o 
   3  -4   6       10.94       23.76      7.08 o 
   4  -4   6     2111.63     2174.11     35.33 o 
   5  -4   6       23.03       28.79     11.75 o 
   6  -4   6       23.19       28.44      8.76 o 
   7  -4   6        0.71        6.18      5.77 o 
   8  -4   6      556.36      522.23     24.67 o 
   9  -4   6      304.49      313.17     22.97 o 
  -7  -3   6      195.17      219.07     22.28 o 
  -6  -3   6      454.26      460.45     15.55 o 
  -5  -3   6      234.94      204.85      7.96 o 
  -4  -3   6      176.51      162.68     10.11 o 
  -3  -3   6       83.71       92.95      2.81 o 
  -2  -3   6       29.41       43.03      4.95 o 
  -1  -3   6     6108.82     5723.10     68.82 o 
   0  -3   6     2852.77     2624.45     35.38 o 
   1  -3   6      375.60      364.04      8.19 o 
   2  -3   6     2163.12     2149.71     27.36 o 
   3  -3   6       12.20       16.70      4.25 o 
   4  -3   6      671.81      829.14     18.72 o 
   5  -3   6       91.49       86.26      6.74 o 
   6  -3   6     5257.04     5195.29     72.56 o 
   7  -3   6     1016.39      977.93     28.80 o 
   9  -3   6     1112.16     1159.29     48.63 o 
  -8  -2   6      198.73      239.41     22.09 o 
  -7  -2   6      122.27      123.17     12.56 o 
  -6  -2   6      984.36     1157.56     31.14 o 
  -5  -2   6      492.33      453.96     25.62 o 
  -4  -2   6    16982.04    17066.95    691.11 o 
  -3  -2   6     4569.33     4605.15     37.41 o 
  -2  -2   6      836.13      914.58     19.43 o 
  -1  -2   6      619.29      613.63     12.98 o 
   0  -2   6     1821.68     1650.76     29.13 o 
   1  -2   6     1077.81      946.58     13.93 o 
   2  -2   6       27.84       40.57      3.50 o 
   3  -2   6      226.82      262.77      7.18 o 
   4  -2   6       73.91       74.56      5.25 o 
   5  -2   6       63.02       58.77      4.41 o 
   6  -2   6      358.14      389.23     13.86 o 
   7  -2   6       32.31       33.54     12.19 o 
   8  -2   6      445.58      541.99     38.93 o 
   9  -2   6       24.32       20.36     14.57 o 
  -9  -1   6        3.38        2.47     13.97 o 
  -8  -1   6      217.73      238.32     17.40 o 
  -7  -1   6      418.12      431.55     23.10 o 
  -6  -1   6      240.91      238.71     10.90 o 
  -5  -1   6       92.49       80.97      5.62 o 
  -4  -1   6      983.01     1008.89     18.40 o 
  -3  -1   6      123.69      132.62     18.95 o 
  -2  -1   6     2024.22     1878.14     28.84 o 
  -1  -1   6      783.70      752.07     15.71 o 
   0  -1   6     1945.77     1861.92     23.71 o 
   1  -1   6     1333.39     1236.09     29.98 o 
   2  -1   6     1093.67     1146.70     17.25 o 
   3  -1   6      415.37      419.92      9.24 o 
   4  -1   6     4866.95     4747.14     78.29 o 
   5  -1   6      335.70      342.32     12.18 o 
   6  -1   6     4353.65     4363.19     81.45 o 
   7  -1   6       65.88       48.86     18.31 o 
   8  -1   6       34.55       20.22     16.69 o 
  -9   0   6       17.00       25.41     18.56 o 
  -8   0   6      178.90      174.86     21.60 o 
  -7   0   6        8.82        4.41      5.54 o 
  -6   0   6     1545.68     1558.24     32.26 o 
  -5   0   6       28.14       31.96      3.74 o 
  -4   0   6      155.91      218.78      8.45 o 
  -3   0   6        5.54       10.39      2.96 o 
  -2   0   6       29.05       16.92      1.86 o 
  -1   0   6        7.79        9.13      1.16 o 
   1   0   6        0.38        1.74      1.03 o 
   2   0   6    17483.79    15654.30     55.26 o 
   3   0   6       12.90       12.46      3.34 o 
   4   0   6     3811.17     3968.67     85.38 o 
   5   0   6       16.43       17.14      4.96 o 
   6   0   6     4142.46     4224.66     69.06 o 
   7   0   6       19.42       18.46      7.93 o 
  -9   1   6       23.81       13.30     20.93 o 
  -8   1   6        5.93       20.12     12.49 o 
  -7   1   6      455.75      441.20     20.86 o 
  -6   1   6     1521.44     1529.23     56.92 o 
  -5   1   6       26.94       33.61      5.50 o 
  -4   1   6     1777.32     1727.69     36.92 o 
  -3   1   6      218.03      206.14      6.04 o 
  -2   1   6     1056.04     1057.88     27.68 o 
  -1   1   6       93.19       94.14      4.06 o 
   0   1   6     2126.58     2024.03     30.99 o 
   1   1   6     1926.77     1758.28     21.40 o 
   2   1   6     1295.42     1270.16      9.74 o 
   3   1   6      134.67      135.41      5.80 o 
   4   1   6     5005.73     4984.32     69.60 o 
   5   1   6     1945.30     1966.24     36.92 o 
   6   1   6     3063.51     3142.68     47.68 o 
   7   1   6      217.95      227.94     17.12 o 
  -9   2   6      119.52       89.85     51.59 o 
  -8   2   6      462.20      534.47     30.91 o 
  -7   2   6      335.39      362.89     28.69 o 
  -6   2   6      838.67      949.24     25.77 o 
  -5   2   6       36.92       33.24      2.36 o 
  -4   2   6     9966.82    10421.52    175.49 o 
  -3   2   6     2165.00     2292.24     35.82 o 
  -2   2   6      226.02      265.70     33.09 o 
  -1   2   6      113.08      102.20      7.38 o 
   0   2   6      853.71      769.10     21.79 o 
   1   2   6     1662.20     1542.42     39.21 o 
   2   2   6        0.22        7.97      4.11 o 
   3   2   6      164.90      189.47      8.87 o 
   4   2   6       26.58       43.83     10.89 o 
   5   2   6      134.08      127.68      4.52 o 
   6   2   6      189.26      182.16      6.70 o 
   7   2   6        0.08        6.74      8.29 o 
  -9   3   6        6.87        9.10     16.27 o 
  -8   3   6       48.00       57.38     39.35 o 
  -7   3   6       65.40       67.51     33.38 o 
  -6   3   6     1806.37     1855.23     39.54 o 
  -5   3   6      642.34      655.22     25.72 o 
  -4   3   6      163.63      167.01      5.33 o 
  -3   3   6       77.68       80.64      3.07 o 
  -2   3   6     2043.78     2020.72     25.58 o 
  -1   3   6      147.57      167.18      3.83 o 
   0   3   6     1999.39     1884.15     23.46 o 
   1   3   6     6711.04     6337.01     46.02 o 
   2   3   6        2.30        8.08      1.44 o 
   3   3   6       19.32       26.07      2.49 o 
   4   3   6        0.47        5.54      2.95 o 
   5   3   6      769.36      742.54     16.79 o 
   6   3   6     1659.27     1653.91     61.44 o 
   7   3   6      340.97      339.32     21.84 o 
  -9   4   6        0.67        3.71      7.02 o 
  -8   4   6       49.04      174.51     39.88 o 
  -7   4   6      649.54      639.00     31.51 o 
  -6   4   6        6.27       17.64     12.40 o 
  -5   4   6     2276.82     2635.71     57.46 o 
  -4   4   6     6480.01     5886.28     48.47 o 
  -3   4   6       73.96       77.89      2.91 o 
  -2   4   6     2919.37     2651.05     49.37 o 
  -1   4   6       54.29       49.41      3.29 o 
   0   4   6    12181.68    10813.94    168.00 o 
   1   4   6       12.53       10.93      2.14 o 
   2   4   6     1460.06     1397.58     26.10 o 
   3   4   6       44.90       51.24      2.96 o 
   4   4   6       38.25       30.56      5.08 o 
   5   4   6       13.25       14.13      6.30 o 
   6   4   6     4963.39     4972.46    194.98 o 
   7   4   6       19.21       24.77     18.46 o 
   8   4   6      227.83      216.08     34.58 o 
  -9   5   6      287.70      276.29     38.22 o 
  -8   5   6       31.08       18.21     22.59 o 
  -7   5   6      259.16      268.84     19.62 o 
  -6   5   6      892.09      962.68     29.50 o 
  -5   5   6      819.79      834.94     22.99 o 
  -4   5   6      165.04      160.47      9.15 o 
  -3   5   6      658.40      702.73     11.46 o 
  -2   5   6      321.23      318.76      8.38 o 
  -1   5   6      338.48      337.28      7.19 o 
   0   5   6     1801.04     1661.05     43.46 o 
   1   5   6     3209.17     2751.95     72.89 o 
   2   5   6      529.97      622.36     16.40 o 
   3   5   6       61.23       63.89      9.36 o 
   4   5   6      672.02      701.53     39.26 o 
   5   5   6     8362.79     8106.78    141.09 o 
   6   5   6     1124.86     1093.57     38.64 o 
   8   5   6       31.26       17.72     23.72 o 
  -9   6   6       89.30       54.38     36.00 o 
  -8   6   6     2931.92     2769.16     98.60 o 
  -7   6   6      148.62      160.08     45.07 o 
  -6   6   6      689.84      700.44     23.27 o 
  -5   6   6      547.88      647.89     26.90 o 
  -4   6   6      277.81      283.31     18.32 o 
  -3   6   6      386.88      511.28     16.95 o 
  -2   6   6      117.25      112.27      7.63 o 
  -1   6   6       23.12       21.33      5.26 o 
   0   6   6      546.85      532.40     11.28 o 
   1   6   6      311.68      311.48      5.17 o 
   2   6   6      283.05      262.71     13.52 o 
   3   6   6      261.46      240.87     12.37 o 
   4   6   6      250.35      297.37     24.00 o 
   5   6   6       82.79       69.72      8.45 o 
   6   6   6      363.14      340.73     49.34 o 
   7   6   6        0.74        2.51     11.72 o 
   8   6   6        4.30        8.72     17.43 o 
  -8   7   6      138.50      147.48     23.33 o 
  -7   7   6      520.18      503.80     20.42 o 
  -6   7   6      756.14      802.88     25.90 o 
  -5   7   6     1595.78     1728.72     61.72 o 
  -4   7   6       51.57       56.94      6.44 o 
  -3   7   6       28.64       52.68     10.46 o 
  -2   7   6      573.28      598.30     18.99 o 
  -1   7   6      748.31      737.34     12.87 o 
   1   7   6     3476.42     3294.04     43.42 o 
   2   7   6     2113.80     2086.72     48.72 o 
   3   7   6       39.46       40.80     12.67 o 
   4   7   6     1982.32     2060.35     60.42 o 
   5   7   6     4258.57     4452.00     59.56 o 
   6   7   6        0.94        8.86     12.18 o 
   7   7   6      326.72      321.04     28.48 o 
   8   7   6      133.18      136.96     43.16 o 
  -8   8   6      182.74      169.71     44.68 o 
  -7   8   6      490.21      402.65     20.53 o 
  -6   8   6     2165.97     2182.03     61.90 o 
  -5   8   6       20.23       41.18     14.33 o 
  -4   8   6     3861.21     3981.02     64.29 o 
  -3   8   6        4.43        4.62      5.31 o 
  -2   8   6      201.82      211.95      6.58 o 
  -1   8   6        1.21        6.91      4.87 o 
   0   8   6     5253.31     4830.65    119.10 o 
   1   8   6      172.43      184.89      9.67 o 
   2   8   6      374.58      372.70     13.47 o 
   3   8   6       91.97       95.06     10.27 o 
   4   8   6      415.43      417.22     15.53 o 
   5   8   6        2.34        2.40      7.34 o 
   6   8   6     2729.45     2877.53    103.72 o 
   7   8   6       31.43       25.13     24.53 o 
   8   8   6        1.10        4.52     10.20 o 
  -7   9   6      264.58      237.43     18.88 o 
  -6   9   6      618.45      662.95     23.29 o 
  -5   9   6     2033.14     2204.85    105.38 o 
  -4   9   6       57.71       58.00     20.63 o 
  -3   9   6       18.15       19.79      9.48 o 
  -2   9   6      629.40      637.44     20.07 o 
  -1   9   6     2411.91     2340.29     47.42 o 
   0   9   6       40.08       42.77      9.48 o 
   1   9   6     1508.23     1490.67     34.05 o 
   2   9   6      797.34      786.26     23.51 o 
   3   9   6      543.05      554.61     20.37 o 
   4   9   6      470.75      475.42     21.16 o 
   5   9   6     2031.27     2108.62     42.65 o 
   6   9   6       59.41       53.36     41.11 o 
   7   9   6       24.29       15.74     18.63 o 
  -7  10   6       24.48       28.09     12.85 o 
  -6  10   6       70.48       78.06     31.99 o 
  -5  10   6      690.14      700.79     31.97 o 
  -4  10   6      231.97      235.76     65.60 o 
  -3  10   6       93.03       82.65     12.78 o 
  -2  10   6      354.77      353.86     20.10 o 
  -1  10   6      694.25      679.03     13.80 o 
   0  10   6        0.93        4.80      4.02 o 
   1  10   6       20.42       20.67      8.44 o 
   2  10   6      385.60      399.27     27.49 o 
   3  10   6        3.02        4.09      3.77 o 
   4  10   6       80.35       79.06     27.34 o 
   5  10   6      250.03      263.09     22.97 o 
   6  10   6       70.93       82.37     17.61 o 
   7  10   6      115.95       72.03     54.74 o 
  -6  11   6      365.87      403.37     23.68 o 
  -5  11   6      524.04      519.72     26.82 o 
  -4  11   6      172.61      141.83     59.92 o 
  -3  11   6       94.60       97.31     25.23 o 
  -2  11   6      612.90      647.05     30.28 o 
  -1  11   6      789.41      775.31     21.31 o 
   0  11   6        3.69        7.22      6.25 o 
   1  11   6      651.89      661.75     26.29 o 
   2  11   6       33.22       29.03     11.26 o 
   3  11   6      309.10      309.54     44.66 o 
   4  11   6     1880.19     1895.48     72.03 o 
   5  11   6     2731.22     2636.75     93.55 o 
   6  11   6        9.46       15.85     22.62 o 
  -5  12   6      231.13      254.04     20.36 o 
  -4  12   6       53.22       61.93     23.87 o 
  -3  12   6      175.18      155.11     15.32 o 
  -2  12   6       91.27       92.18     53.71 o 
  -1  12   6       12.63        6.03      8.08 o 
   0  12   6     3510.39     3711.48     58.71 o 
   1  12   6       12.75       13.17      8.56 o 
   2  12   6       62.70       39.43     16.71 o 
   3  12   6       35.64       27.83     11.95 o 
   4  12   6      374.33      406.00     24.19 o 
   5  12   6        2.00        7.87     11.08 o 
  -5  13   6      352.31      365.08     35.85 o 
  -4  13   6       18.24       17.27     10.02 o 
  -3  13   6        5.88        6.78     10.30 o 
  -2  13   6       34.37       18.60     14.68 o 
  -1  13   6      421.00      445.08     56.39 o 
   0  13   6       98.29      100.76     13.26 o 
   1  13   6        2.75        3.81      6.73 o 
   2  13   6      508.79      518.94     20.58 o 
   3  13   6        7.83        5.75      6.47 o 
   4  13   6       66.92       85.99     10.27 o 
  -3  14   6       10.38        9.35      8.79 o 
  -2  14   6       28.50       49.79     38.50 o 
  -1  14   6       59.85       42.45     33.35 o 
   0  14   6       13.49       21.60     11.19 o 
   1  14   6       14.72        9.22      8.05 o 
   2  14   6       30.18       33.44     21.81 o 
   3  14   6        0.68        5.97      6.38 o 
   0 -15   7        2.96       11.22     13.13 o 
  -3 -14   7        3.20        6.46      7.48 o 
  -2 -14   7     1356.17     1497.87     34.95 o 
  -1 -14   7      192.98      154.16     18.99 o 
   0 -14   7        0.65        6.32     10.48 o 
   1 -14   7       67.73       38.78     36.70 o 
   2 -14   7     2009.90     2016.38     61.02 o 
   3 -14   7       71.15       55.43     22.13 o 
  -5 -13   7        1.04       13.66     18.35 o 
  -4 -13   7       22.22       44.22     17.22 o 
  -3 -13   7      608.11      566.51     31.37 o 
  -2 -13   7      735.14      724.81     24.86 o 
  -1 -13   7        5.43        5.94      8.51 o 
   0 -13   7       23.90       24.34     10.26 o 
   1 -13   7      217.35      228.50     37.41 o 
   2 -13   7       50.65       32.82     19.38 o 
   3 -13   7      237.81      226.92     16.41 o 
   4 -13   7      570.37      617.23     25.76 o 
  -6 -12   7       41.41       77.57     25.66 o 
  -5 -12   7       54.79       55.12     25.97 o 
  -4 -12   7        0.44        5.26     20.72 o 
  -3 -12   7       22.27       28.29     14.40 o 
  -2 -12   7       16.15       12.29      7.36 o 
  -1 -12   7      636.28      602.53     18.42 o 
   0 -12   7        5.82       33.18     14.90 o 
   1 -12   7      562.38      552.13     18.11 o 
   2 -12   7       27.21       34.09     15.18 o 
   3 -12   7      202.73      166.09     12.33 o 
   4 -12   7       24.39       33.24     23.61 o 
   5 -12   7       11.83        5.73      6.77 o 
  -6 -11   7      104.53      108.91     35.04 o 
  -5 -11   7       72.25       82.23     51.74 o 
  -4 -11   7        5.15        8.86     15.10 o 
  -3 -11   7      417.66      465.10     16.42 o 
  -2 -11   7      253.59      271.89     13.73 o 
  -1 -11   7        4.79        8.96      6.16 o 
   0 -11   7        1.10        4.14      3.24 o 
   1 -11   7      187.82      186.99      7.60 o 
   2 -11   7     1028.74     1008.18     25.60 o 
   3 -11   7       82.85       91.60     12.86 o 
   4 -11   7      478.50      549.06     21.39 o 
   5 -11   7      829.17      875.38     40.39 o 
   6 -11   7      122.49      130.89     18.73 o 
  -7 -10   7       57.46       62.22     23.12 o 
  -6 -10   7      200.72      228.15     44.22 o 
  -5 -10   7      769.32      645.85     51.21 o 
  -4 -10   7     3405.31     3113.02     97.68 o 
  -3 -10   7      281.77      222.42     12.79 o 
  -2 -10   7       18.60       32.40     14.37 o 
  -1 -10   7      271.45      269.08      8.32 o 
   0 -10   7        6.00        9.88      3.94 o 
   1 -10   7       66.02       60.97      8.04 o 
   2 -10   7     1482.77     1413.37     49.34 o 
   3 -10   7      474.79      477.34     21.17 o 
   4 -10   7     1451.28     1515.43     65.87 o 
   5 -10   7      192.08      157.98     16.27 o 
   6 -10   7      390.94      389.48     18.23 o 
   7 -10   7       16.79       18.49     11.29 o 
  -7  -9   7        0.04        7.52     12.88 o 
  -6  -9   7        7.73        5.12     18.17 o 
  -5  -9   7      236.15      219.61     21.24 o 
  -4  -9   7        7.20        9.21     15.21 o 
  -3  -9   7        7.97        7.45      5.07 o 
  -2  -9   7     1650.28     1641.43     29.44 o 
  -1  -9   7       81.79       76.42      8.49 o 
   0  -9   7       13.18       14.79      4.64 o 
   1  -9   7       74.05       79.09      9.34 o 
   2  -9   7     1702.14     1600.21     28.67 o 
   3  -9   7      131.85      158.91     18.18 o 
   4  -9   7     1356.57     1358.43     32.62 o 
   5  -9   7      426.60      453.63     28.23 o 
   6  -9   7      750.25      810.12     39.84 o 
   7  -9   7      182.98      164.77     16.90 o 
  -8  -8   7        7.20        7.62     16.20 o 
  -7  -8   7        3.63        4.09     11.47 o 
  -6  -8   7      317.48      381.42     35.18 o 
  -5  -8   7      225.28      224.45     17.19 o 
  -4  -8   7       97.27       99.98     36.91 o 
  -3  -8   7      137.08      146.18      6.91 o 
  -2  -8   7        0.01        0.45      2.17 o 
  -1  -8   7      226.99      245.54     10.32 o 
   0  -8   7        9.65       15.68      4.59 o 
   1  -8   7       88.79       97.43      4.86 o 
   2  -8   7       43.70       49.22      7.02 o 
   3  -8   7       41.13       32.08      9.81 o 
   4  -8   7       35.26       39.51     12.24 o 
   5  -8   7       16.61        6.79      9.60 o 
   6  -8   7       43.84       57.08     23.67 o 
   7  -8   7      106.69       96.00     26.93 o 
   8  -8   7      181.27      162.36     12.24 o 
  -8  -7   7      261.77      297.14     20.26 o 
  -7  -7   7       33.75       54.59     24.53 o 
  -6  -7   7      150.06      167.52     16.69 o 
  -5  -7   7      212.68      205.46     29.50 o 
  -4  -7   7      889.29      869.45     45.88 o 
  -3  -7   7       17.16       31.80      5.95 o 
  -2  -7   7      825.60      805.33     24.34 o 
  -1  -7   7     1186.13     1196.25     18.59 o 
   0  -7   7        3.21       12.90      4.95 o 
   1  -7   7      319.88      328.09      9.60 o 
   2  -7   7     2557.06     2511.25     30.70 o 
   3  -7   7     1272.14     1309.72     45.97 o 
   4  -7   7      185.07      180.81     13.74 o 
   5  -7   7     2998.67     3166.17    100.43 o 
   6  -7   7       38.69       41.44     12.85 o 
   7  -7   7      156.13      146.41     25.21 o 
   8  -7   7       42.02       61.79     16.73 o 
  -9  -6   7        7.78       22.55     10.94 o 
  -8  -6   7      175.99      142.26     37.62 o 
  -7  -6   7       70.98       52.94     32.71 o 
  -6  -6   7     1402.47     1415.39     45.35 o 
  -5  -6   7      167.98      192.91      7.97 o 
  -4  -6   7     1573.82     1472.14     17.61 o 
  -3  -6   7     2679.68     2932.08     47.28 o 
  -2  -6   7     2903.66     2956.07     42.74 o 
  -1  -6   7       41.66       39.00      3.11 o 
   0  -6   7        2.39        3.93      2.24 o 
   1  -6   7      208.50      218.69      5.42 o 
   2  -6   7       26.80       28.28      4.28 o 
   3  -6   7       46.23       50.99      3.22 o 
   4  -6   7     3015.25     3031.82     61.81 o 
   5  -6   7       63.06       65.01     24.90 o 
   6  -6   7      147.11      138.21     26.45 o 
   7  -6   7       18.97       20.68     10.23 o 
   8  -6   7      273.75      304.54     22.51 o 
  -8  -5   7     1857.15     1852.07     59.01 o 
  -7  -5   7      175.69      182.80     15.85 o 
  -6  -5   7        0.34        3.71      8.86 o 
  -5  -5   7      463.86      509.47     14.39 o 
  -4  -5   7     3689.64     3644.09     38.37 o 
  -3  -5   7       42.24       64.02      6.33 o 
  -2  -5   7     2693.63     2704.80     40.29 o 
  -1  -5   7     2627.19     2472.19     31.90 o 
   0  -5   7        0.00       10.15      2.53 o 
   1  -5   7      467.03      508.72      8.61 o 
   2  -5   7     5248.02     4915.78     69.43 o 
   3  -5   7     5459.39     4934.51     43.05 o 
   4  -5   7      156.06      157.43     11.03 o 
   5  -5   7     2872.23     2888.01     61.92 o 
   6  -5   7     1650.67     1654.04     83.78 o 
   7  -5   7     1169.05     1178.07     31.16 o 
   8  -5   7       40.91       34.66     13.34 o 
   9  -5   7      226.82      239.69     22.34 o 
  -8  -4   7      101.05       93.20     28.73 o 
  -7  -4   7      222.99      232.25     18.81 o 
  -6  -4   7     2858.67     2918.36    102.91 o 
  -5  -4   7      771.01      901.95     24.16 o 
  -4  -4   7      282.97      269.28      8.11 o 
  -3  -4   7      665.04      732.16     14.27 o 
  -2  -4   7        7.05       22.85      3.70 o 
  -1  -4   7        8.86       11.46      2.87 o 
   0  -4   7        6.42       84.14      6.58 o 
   1  -4   7      108.20      127.57      3.68 o 
   2  -4   7      206.16      212.69      5.40 o 
   3  -4   7        9.41       10.22      2.83 o 
   4  -4   7       32.21       32.61      4.17 o 
   5  -4   7       35.71       34.02     16.48 o 
   6  -4   7      352.69      363.21     18.00 o 
   7  -4   7      374.54      367.63     22.07 o 
   8  -4   7      116.32       97.12     45.63 o 
   9  -4   7       10.68       11.19     15.74 o 
  -7  -3   7      642.39      609.85     20.93 o 
  -6  -3   7      393.41      389.16     18.39 o 
  -5  -3   7       67.17       76.58      8.09 o 
  -4  -3   7      205.72      190.14      4.93 o 
  -3  -3   7     1636.33     1627.00     40.66 o 
  -2  -3   7     1219.18     1141.13     17.05 o 
  -1  -3   7     4012.65     3903.95     54.64 o 
   0  -3   7        0.23        1.47      1.66 o 
   1  -3   7      406.24      446.83      9.42 o 
   2  -3   7     1433.03     1371.68     21.90 o 
   3  -3   7     2958.59     2693.98     47.24 o 
   4  -3   7      163.12      200.43      5.17 o 
   5  -3   7        0.20        6.38      4.32 o 
   6  -3   7        5.04       26.22     10.88 o 
   7  -3   7        8.77       15.70      9.60 o 
   8  -3   7       83.77       87.34     16.52 o 
   9  -3   7        1.30        7.80     14.05 o 
  -8  -2   7      347.74      372.49     35.25 o 
  -7  -2   7       77.41       93.59     12.28 o 
  -6  -2   7      168.27      225.80     18.40 o 
  -5  -2   7      185.89      168.98      9.03 o 
  -4  -2   7    13343.06    13472.21     98.55 o 
  -3  -2   7      480.22      539.49     10.40 o 
  -2  -2   7    14925.86    13416.02    124.57 o 
  -1  -2   7     1521.28     1566.24     37.81 o 
   0  -2   7        3.41        5.89      1.22 o 
   1  -2   7     1168.11     1163.84     17.28 o 
   2  -2   7     3481.36     3056.19     20.28 o 
   3  -2   7       10.94       12.53      3.98 o 
   4  -2   7     9076.94     8570.84     84.00 o 
   5  -2   7        9.21       20.54     11.48 o 
   6  -2   7      116.44      107.21     13.91 o 
   7  -2   7        9.87        9.32      6.88 o 
   8  -2   7     3990.51     3985.26    139.54 o 
   9  -2   7        3.99        1.55      6.78 o 
  -9  -1   7        8.05        7.52     10.55 o 
  -8  -1   7     1493.57     1453.15     47.29 o 
  -7  -1   7      572.93      577.74     27.21 o 
  -6  -1   7       37.03       45.25      8.92 o 
  -5  -1   7       91.23       96.38     11.13 o 
  -4  -1   7     6287.18     5950.77     52.24 o 
  -3  -1   7     1535.56     1431.69     69.33 o 
  -2  -1   7       24.19       33.48      2.89 o 
  -1  -1   7      139.63      132.83      2.74 o 
   0  -1   7        0.23        2.38      1.09 o 
   1  -1   7     2420.21     2279.22     48.00 o 
   2  -1   7     3445.88     3328.47     40.67 o 
   3  -1   7     5173.44     5015.49     82.96 o 
   4  -1   7     3665.06     3599.73     60.97 o 
   5  -1   7     1363.90     1405.37     27.55 o 
   6  -1   7      281.53      323.36     15.09 o 
   7  -1   7      558.20      574.00     19.27 o 
   8  -1   7       13.66       12.49      7.55 o 
  -9   0   7       41.53       29.11     28.27 o 
  -8   0   7      456.98      511.64     29.26 o 
  -7   0   7       17.79       29.29     14.29 o 
  -6   0   7     4898.63     5120.82     73.69 o 
  -5   0   7       16.41       21.77      7.10 o 
  -4   0   7     1092.29     1300.35     23.69 o 
  -3   0   7       30.18       33.98      3.32 o 
  -2   0   7     1411.56     1353.45     26.44 o 
  -1   0   7       32.36       34.76      1.66 o 
   0   0   7        1.25        7.83      6.03 o 
   1   0   7        9.74       10.16      2.87 o 
   2   0   7       87.25       97.83      3.94 o 
   3   0   7        1.29        2.30      1.36 o 
   4   0   7      991.36     1199.20     79.99 o 
   5   0   7        2.48        5.74      3.02 o 
   6   0   7       16.80       17.97      6.77 o 
   7   0   7       32.52       28.09     17.19 o 
  -9   1   7        8.88        5.22      9.18 o 
  -8   1   7      497.98      435.80     29.29 o 
  -7   1   7      535.67      556.35     29.22 o 
  -6   1   7      223.40      220.41      8.95 o 
  -5   1   7       30.03       45.00      5.67 o 
  -4   1   7     3736.00     3541.49     69.55 o 
  -3   1   7     2532.83     2331.94     29.43 o 
  -2   1   7      646.20      610.01     17.17 o 
  -1   1   7        1.40        8.55      2.36 o 
   0   1   7        0.26        5.67      4.63 o 
   1   1   7     3622.35     3370.09     39.77 o 
   2   1   7     1614.76     1670.90     22.88 o 
   3   1   7     4750.78     4631.09     39.20 o 
   4   1   7     6101.48     5992.09     69.59 o 
   5   1   7     1159.01     1238.22     33.10 o 
   6   1   7      210.55      230.61     11.54 o 
   7   1   7      536.70      552.15     18.14 o 
  -9   2   7       16.57       19.62     18.39 o 
  -8   2   7     1715.28     1821.72     53.71 o 
  -7   2   7      116.53      127.08     13.09 o 
  -6   2   7        8.20       20.29      7.91 o 
  -5   2   7       33.09       30.66      4.56 o 
  -4   2   7      514.10      693.91     17.79 o 
  -3   2   7       21.10       36.83      3.23 o 
  -2   2   7    24414.38    21641.94     83.29 o 
  -1   2   7     1352.17     1385.77     17.77 o 
   0   2   7        4.00        6.70      1.80 o 
   1   2   7     1290.09     1267.72     17.30 o 
   2   2   7    12044.30    10458.23     71.45 o 
   3   2   7        1.72        1.89      1.91 o 
   4   2   7     3157.49     3077.79     41.71 o 
   5   2   7       10.70       15.75      4.09 o 
   6   2   7       67.12       62.62      4.27 o 
   7   2   7        0.00        1.41      6.25 o 
  -9   3   7      165.39      158.77     45.84 o 
  -8   3   7       39.47       20.01     24.28 o 
  -7   3   7      792.57      798.23     33.21 o 
  -6   3   7      441.92      481.51     18.33 o 
  -5   3   7      198.08      197.22      9.39 o 
  -4   3   7      132.84       52.48      3.21 o 
  -3   3   7     4742.13     4407.02     47.86 o 
  -2   3   7       73.92       88.40      8.10 o 
  -1   3   7     1450.99     1487.84     38.82 o 
   0   3   7       22.56       29.05      2.63 o 
   1   3   7      273.12      238.40      5.60 o 
   2   3   7       74.22       86.99      4.10 o 
   3   3   7      355.87      300.88      5.54 o 
   4   3   7      177.17      142.51      8.88 o 
   5   3   7       75.98       70.01      3.98 o 
   6   3   7      125.51      126.42     11.88 o 
   7   3   7      872.89      905.44     37.16 o 
  -9   4   7       82.92       54.95     29.47 o 
  -8   4   7      424.98      398.04     26.26 o 
  -7   4   7     1279.19     1279.06     49.30 o 
  -6   4   7     2915.16     3051.34     67.47 o 
  -5   4   7     4298.26     4848.22     80.13 o 
  -4   4   7       15.61       33.82      4.49 o 
  -3   4   7     1841.69     1960.66     30.84 o 
  -2   4   7      100.04      116.64      3.51 o 
  -1   4   7       54.86       72.76      3.52 o 
   0   4   7        1.55      120.28      6.72 o 
   1   4   7       43.92       51.41      2.33 o 
   2   4   7      142.56      137.75      6.43 o 
   3   4   7        6.34        4.71      1.26 o 
   4   4   7      117.32      126.57      7.20 o 
   5   4   7       32.53       40.54      7.17 o 
   6   4   7      852.29      839.54     32.72 o 
   7   4   7       26.98       36.17     22.80 o 
   8   4   7       29.45       38.85     19.37 o 
  -9   5   7       11.16       27.42     18.74 o 
  -8   5   7      511.90      436.40     57.24 o 
  -7   5   7       73.64       85.97     28.90 o 
  -6   5   7       42.45       50.48     15.75 o 
  -5   5   7        0.22        5.49      4.64 o 
  -4   5   7     1025.94     1042.54     38.15 o 
  -3   5   7     2111.05     2012.57     51.56 o 
  -2   5   7     2593.96     2444.64     35.79 o 
  -1   5   7       26.85       53.01      5.30 o 
   0   5   7        3.49        6.90      2.02 o 
   1   5   7      694.67      620.18     16.11 o 
   2   5   7      117.63       90.24      7.97 o 
   3   5   7     2076.50     1987.48     37.17 o 
   4   5   7     8300.99     7903.30    126.09 o 
   5   5   7      604.97      666.53     30.31 o 
   6   5   7      744.28      705.23     16.96 o 
   8   5   7      675.76      665.65     32.36 o 
  -9   6   7       30.53       25.34     16.59 o 
  -8   6   7     1828.73     1849.49    100.72 o 
  -7   6   7       12.43        8.40      5.75 o 
  -6   6   7      175.78      188.88     11.53 o 
  -5   6   7        0.11        2.07      6.52 o 
  -4   6   7     5303.84     5211.62     85.95 o 
  -3   6   7      526.07      552.74     17.51 o 
  -2   6   7     4093.10     3911.56     36.20 o 
  -1   6   7      171.27      202.27      9.15 o 
   0   6   7       12.63       10.35      3.53 o 
   1   6   7       28.98       33.29      3.28 o 
   2   6   7     6546.03     6190.53    165.16 o 
   3   6   7      211.28      227.18      9.67 o 
   4   6   7     1205.73     1142.38     48.74 o 
   5   6   7      406.61      419.01     22.13 o 
   6   6   7       23.36       34.41     16.55 o 
   7   6   7        6.69       10.06     17.79 o 
   8   6   7       85.99      101.42     35.04 o 
  -8   7   7        0.25        6.78     12.46 o 
  -7   7   7      602.71      563.87     55.83 o 
  -6   7   7       25.17       27.37     14.26 o 
  -5   7   7       46.22       60.98     18.64 o 
  -4   7   7       12.42       17.85      8.45 o 
  -3   7   7     3518.77     3609.11     61.74 o 
  -2   7   7     2215.34     2218.69     23.87 o 
  -1   7   7       99.38      114.12      6.26 o 
   0   7   7       60.39       57.88      5.70 o 
   1   7   7     1309.77     1409.94     25.79 o 
   2   7   7      897.33      981.67     74.37 o 
   3   7   7      599.95      566.04     17.30 o 
   4   7   7     7274.25     7170.19    223.51 o 
   5   7   7       10.50       21.12     10.59 o 
   6   7   7      475.16      481.96     26.29 o 
   7   7   7      547.82      523.53     27.77 o 
   8   7   7       52.79       46.76     22.44 o 
  -8   8   7        0.58       11.96     12.74 o 
  -7   8   7      327.24      307.25     16.66 o 
  -6   8   7      583.08      555.51     27.23 o 
  -5   8   7       26.23       10.93      6.66 o 
  -4   8   7        3.53        8.28      6.12 o 
  -3   8   7       15.48       23.69      7.10 o 
  -2   8   7       97.27      103.13      6.54 o 
  -1   8   7       31.56       41.46      5.97 o 
   0   8   7        4.65        6.41      3.19 o 
   1   8   7      204.91      227.10     14.17 o 
   2   8   7       16.92       18.21      6.13 o 
   3   8   7      474.45      494.12     24.42 o 
   4   8   7        0.39        6.61      6.13 o 
   5   8   7       10.32        8.64      3.49 o 
   7   8   7        6.71        9.46     13.38 o 
  -7   9   7       44.90       34.86     12.09 o 
  -6   9   7       51.72       53.73     19.67 o 
  -5   9   7      161.33      171.62     28.62 o 
  -4   9   7       13.92       11.19     10.13 o 
  -3   9   7     1783.22     1722.85     39.02 o 
  -2   9   7     1790.67     1745.41     33.41 o 
  -1   9   7      968.44     1005.22     28.73 o 
   0   9   7       47.38       48.15     11.92 o 
   1   9   7     1540.52     1578.33     46.94 o 
   2   9   7      965.09      994.87     25.56 o 
   3   9   7     1558.65     1645.24     43.81 o 
   4   9   7      515.91      511.79     22.18 o 
   5   9   7       24.96       34.90     13.53 o 
   6   9   7       24.14       28.62     22.09 o 
   7   9   7      202.85      183.23     41.32 o 
  -7  10   7        4.30        5.40      7.41 o 
  -6  10   7        2.12       -0.85      9.63 o 
  -5  10   7      459.98      464.42     29.71 o 
  -4  10   7     2253.54     2283.28     65.57 o 
  -3  10   7      261.84      334.57    101.74 o 
  -2  10   7        0.34       12.11     12.95 o 
  -1  10   7       17.31       17.98      5.12 o 
   0  10   7       11.08       19.28      6.69 o 
   1  10   7       66.88       79.05     15.94 o 
   2  10   7     1974.41     1956.32     45.93 o 
   3  10   7       10.79       13.71      5.29 o 
   4  10   7     1011.85     1073.32     38.25 o 
   5  10   7       19.81       28.39     12.98 o 
   6  10   7       77.06       50.71     43.12 o 
  -6  11   7       19.78       22.34     19.44 o 
  -5  11   7       14.96       16.27     22.23 o 
  -4  11   7      560.35      589.56     31.55 o 
  -3  11   7      106.99      119.51     14.24 o 
  -2  11   7     1015.93      956.85     31.54 o 
  -1  11   7     1114.42     1138.16     30.26 o 
   0  11   7       33.90       50.05     15.19 o 
   1  11   7     1193.62     1189.61     46.90 o 
   2  11   7      815.35      851.72     51.08 o 
   3  11   7      128.40      134.07     16.14 o 
   4  11   7     3359.11     3359.03    119.18 o 
   5  11   7       46.64       52.09     29.89 o 
   6  11   7      284.56      330.88     52.48 o 
  -5  12   7      580.54      619.39     19.95 o 
  -4  12   7       10.69       14.84     10.29 o 
  -3  12   7      184.36      169.36     30.81 o 
  -2  12   7       19.21       17.61     15.46 o 
  -1  12   7      363.03      335.93     23.01 o 
   0  12   7        4.13        7.28      8.54 o 
   1  12   7       59.46       43.63     15.41 o 
   2  12   7        0.98        3.53      4.84 o 
   3  12   7       20.22       23.86      9.66 o 
   4  12   7       86.40       69.00     27.09 o 
   5  12   7      111.08       78.17     66.10 o 
  -4  13   7       63.70       43.91     18.43 o 
  -3  13   7       77.97       71.99     49.97 o 
  -2  13   7      791.34      738.70     45.14 o 
  -1  13   7       30.29       32.75     19.37 o 
   0  13   7       37.98       37.30     14.83 o 
   1  13   7       22.97       18.08     13.83 o 
   2  13   7      513.85      508.65     19.62 o 
   3  13   7        2.85        5.33      5.33 o 
   4  13   7      149.37      124.45     25.90 o 
  -3  14   7       38.96       32.68     30.49 o 
  -2  14   7      530.88      569.16     45.42 o 
  -1  14   7       11.08        5.54      4.59 o 
   0  14   7        4.03        8.75     16.34 o 
   1  14   7       35.94       27.03     12.53 o 
   2  14   7        9.50       27.23     16.73 o 
   3  14   7        0.81        9.26      9.06 o 
   0 -15   8      392.95      361.55     24.42 o 
  -3 -14   8       15.58       24.10     27.10 o 
  -2 -14   8        3.35       12.67      9.72 o 
  -1 -14   8       77.81       48.88     28.22 o 
   0 -14   8       18.65       27.35     13.09 o 
   1 -14   8        9.80        5.61      9.70 o 
   2 -14   8       25.26       30.98     28.83 o 
   3 -14   8       97.50       62.15     31.68 o 
  -4 -13   8        0.08       16.76     20.33 o 
  -3 -13   8       55.89       54.03     35.89 o 
  -2 -13   8        9.84       11.09     10.02 o 
  -1 -13   8       53.01       40.36     18.70 o 
   0 -13   8      362.92      382.00     18.63 o 
   1 -13   8      379.92      393.06     23.04 o 
   2 -13   8      117.55      113.40     12.61 o 
   3 -13   8      123.73      148.56     14.66 o 
   4 -13   8      337.41      281.09     18.16 o 
  -5 -12   8      521.40      472.36     32.40 o 
  -4 -12   8      258.48      284.79     22.34 o 
  -3 -12   8       40.71       28.62     20.79 o 
  -2 -12   8      436.23      463.73     16.56 o 
  -1 -12   8       60.61       38.50     18.74 o 
   0 -12   8      879.45      913.42     28.01 o 
   1 -12   8        0.04        5.67      4.94 o 
   2 -12   8      834.66      791.16     26.63 o 
   3 -12   8       58.27       47.62     18.33 o 
   4 -12   8       98.76       88.95     16.97 o 
   5 -12   8      123.13      113.40     36.91 o 
  -6 -11   8      988.41      981.46     43.72 o 
  -5 -11   8      379.92      368.71     31.76 o 
  -4 -11   8       10.68        6.95     17.47 o 
  -3 -11   8        7.23        4.92      5.71 o 
  -2 -11   8      535.22      506.45     16.96 o 
  -1 -11   8       60.16       55.27     23.29 o 
   0 -11   8      465.15      467.51     15.83 o 
   1 -11   8     1036.00     1037.10     22.27 o 
   2 -11   8       12.29       13.06      6.05 o 
   3 -11   8       76.59       90.12     27.18 o 
   4 -11   8      972.89      949.66     41.92 o 
   5 -11   8     2786.67     2819.22     66.20 o 
   6 -11   8       59.02       46.50     21.29 o 
  -7 -10   8        8.57       11.54     16.90 o 
  -6 -10   8      174.48      186.86     18.74 o 
  -5 -10   8      714.07      643.06     31.73 o 
  -4 -10   8      121.09       96.87     55.86 o 
  -3 -10   8      419.27      349.46     19.36 o 
  -2 -10   8      344.93      352.19     14.22 o 
  -1 -10   8      484.36      497.69     11.61 o 
   0 -10   8        0.00        7.45     11.11 o 
   1 -10   8      192.31      182.11      7.02 o 
   2 -10   8      412.00      436.71     16.43 o 
   3 -10   8       12.15       13.23     10.73 o 
   4 -10   8        6.43       11.02      6.96 o 
   5 -10   8      121.80      117.38     16.03 o 
   6 -10   8       26.55       27.78     12.04 o 
   7 -10   8       61.44       47.42     19.69 o 
  -7  -9   8      251.97      211.21     20.40 o 
  -6  -9   8      503.84      456.34     49.30 o 
  -5  -9   8     1663.20     1763.67     53.54 o 
  -4  -9   8       56.60       77.32     30.60 o 
  -3  -9   8       19.50       31.68     13.36 o 
  -2  -9   8      920.07      921.35     21.22 o 
  -1  -9   8     1564.23     1557.25     27.82 o 
   0  -9   8      306.85      317.72      9.26 o 
   1  -9   8     2351.07     2391.05     29.63 o 
   2  -9   8      654.95      667.54     22.46 o 
   3  -9   8     1024.68     1002.23     33.83 o 
   4  -9   8       90.66       91.83     11.06 o 
   5  -9   8     2409.06     2510.93     51.83 o 
   6  -9   8       17.17       18.44      8.93 o 
   7  -9   8       81.03       81.10     42.95 o 
  -8  -8   8      183.84      190.64     20.08 o 
  -7  -8   8      732.46      649.73     46.62 o 
  -6  -8   8     2878.78     2748.62     83.21 o 
  -5  -8   8       15.14       29.93     20.61 o 
  -4  -8   8     3541.83     3697.54     90.84 o 
  -3  -8   8        3.18        4.76      2.07 o 
  -2  -8   8      293.27      309.50      7.58 o 
  -1  -8   8        0.37        6.60      8.83 o 
   0  -8   8     5629.29     5504.15     72.15 o 
   1  -8   8      307.70      318.47      9.96 o 
   2  -8   8      122.36      123.90      6.10 o 
   3  -8   8       98.41      105.42      9.97 o 
   4  -8   8      614.93      642.67     22.44 o 
   5  -8   8       11.09       15.60      7.36 o 
   6  -8   8     2419.74     2467.56     65.13 o 
   7  -8   8       33.39       35.86     11.07 o 
   8  -8   8       21.92       17.91     12.28 o 
  -8  -7   8      468.14      466.04     27.21 o 
  -7  -7   8      120.13      104.60     22.90 o 
  -6  -7   8      719.34      756.84     27.95 o 
  -5  -7   8     1996.39     2185.24     42.91 o 
  -4  -7   8      132.43      129.76     11.10 o 
  -3  -7   8       18.33       32.45      6.29 o 
  -2  -7   8      947.85      945.27     27.73 o 
  -1  -7   8     2032.89     2013.58     29.93 o 
   0  -7   8      647.97      720.29     15.12 o 
   1  -7   8     2607.21     2582.70     36.97 o 
   2  -7   8     1863.31     1873.50     34.26 o 
   3  -7   8       10.93        6.89      4.99 o 
   4  -7   8     2009.87     2043.91     95.74 o 
   5  -7   8     4320.69     4497.77    108.29 o 
   6  -7   8       15.76        9.40      8.30 o 
   7  -7   8      138.67      122.31     16.37 o 
   8  -7   8       29.93       32.64     18.10 o 
  -9  -6   8        0.27        2.86      4.48 o 
  -8  -6   8     1139.53     1030.26     68.60 o 
  -7  -6   8       56.87       48.70     34.94 o 
  -6  -6   8       25.03       28.59     17.19 o 
  -5  -6   8      197.44      222.92     11.36 o 
  -4  -6   8      269.69      277.31     11.89 o 
  -3  -6   8      360.83      467.40      9.99 o 
  -2  -6   8      264.44      242.23     23.59 o 
  -1  -6   8      110.36       94.24      7.32 o 
   0  -6   8      369.08      378.15      8.81 o 
   1  -6   8       39.39       42.73      4.17 o 
   2  -6   8       57.40       79.21      7.26 o 
   3  -6   8      566.72      566.94     17.60 o 
   4  -6   8      134.69      148.99     13.07 o 
   5  -6   8       62.47       65.65     14.64 o 
   6  -6   8      626.39      623.29     16.91 o 
   7  -6   8      186.44      205.59     19.59 o 
   8  -6   8       38.61       33.76     15.43 o 
  -8  -5   8      249.58      256.56     26.75 o 
  -7  -5   8        0.64        5.19      2.82 o 
  -6  -5   8        8.68       11.18      6.10 o 
  -5  -5   8     1705.18     1763.76     37.06 o 
  -4  -5   8      109.39      115.42      9.69 o 
  -3  -5   8       59.46       62.46      5.32 o 
  -2  -5   8      219.27      193.80      7.75 o 
  -1  -5   8     3112.19     2956.41     78.20 o 
   0  -5   8      224.15      247.06      9.08 o 
   1  -5   8      503.19      439.64     11.24 o 
   2  -5   8      799.56      797.81     16.44 o 
   3  -5   8       34.15       29.56      7.33 o 
   4  -5   8     1722.85     1724.64     47.67 o 
   5  -5   8     8125.78     7922.45    163.46 o 
   6  -5   8      114.29      117.63     22.97 o 
   7  -5   8      833.76      788.43     24.47 o 
   8  -5   8       55.98       48.70     13.53 o 
  -8  -4   8      170.07      160.46     13.45 o 
  -7  -4   8     1956.08     1870.49     62.15 o 
  -6  -4   8    10472.23    10117.12    133.23 o 
  -5  -4   8     4898.36     5298.36    233.07 o 
  -4  -4   8     5038.73     4663.31    108.14 o 
  -3  -4   8      137.08      162.44      4.81 o 
  -2  -4   8      275.93      257.89      6.19 o 
  -1  -4   8       13.26       13.45      3.71 o 
   0  -4   8    27328.02    23029.34     73.83 o 
   1  -4   8       62.79       75.46      3.11 o 
   2  -4   8     1082.13     1148.99     17.47 o 
   3  -4   8        1.96        4.26      1.72 o 
   4  -4   8     3779.08     3598.01     33.27 o 
   5  -4   8       41.65       44.15     10.38 o 
   6  -4   8      966.47     1042.51     38.28 o 
   7  -4   8        9.13        8.22      5.67 o 
   8  -4   8      167.63      172.46     19.60 o 
   9  -4   8       24.24       13.80     17.43 o 
  -7  -3   8      170.78      190.34     12.78 o 
  -6  -3   8      428.25      444.36     14.16 o 
  -5  -3   8     1891.00     1961.18     42.08 o 
  -4  -3   8     2933.78     2809.85     47.89 o 
  -3  -3   8        2.09        5.44      3.68 o 
  -2  -3   8     2694.04     2595.78     28.97 o 
  -1  -3   8     6666.40     6263.77     35.76 o 
   0  -3   8    13019.22    11402.17     79.10 o 
   1  -3   8      132.13      145.11      4.16 o 
   2  -3   8       49.99       41.12      7.89 o 
   3  -3   8      107.34      141.81      4.71 o 
   4  -3   8      100.05       99.96      4.50 o 
   5  -3   8      558.43      539.52     14.46 o 
   6  -3   8     1421.67     1399.05     31.77 o 
   7  -3   8      174.52      180.48     11.27 o 
   8  -3   8      910.25      970.73     44.92 o 
   9  -3   8      183.10      198.83     17.22 o 
  -8  -2   8        7.87        4.45      9.81 o 
  -7  -2   8        0.04        7.95     10.32 o 
  -6  -2   8       67.88       77.40      8.30 o 
  -5  -2   8        2.56        8.24      3.85 o 
  -4  -2   8      520.32      581.38     23.47 o 
  -3  -2   8       24.00       34.96      3.63 o 
  -2  -2   8        2.39        8.05      2.73 o 
  -1  -2   8     1115.95     1020.65     25.27 o 
   0  -2   8      609.17      571.53     10.78 o 
   1  -2   8      215.48      217.78      5.43 o 
   2  -2   8       11.99       24.01      6.83 o 
   3  -2   8      160.86      162.12      4.24 o 
   4  -2   8       50.15       52.39      6.64 o 
   5  -2   8      148.86      148.86      8.05 o 
   6  -2   8       71.21       65.20     18.48 o 
   7  -2   8        7.89       10.49      5.70 o 
   8  -2   8      306.46      423.69     41.57 o 
   9  -2   8        0.18        6.71      7.80 o 
  -9  -1   8        4.72        3.21      7.09 o 
  -8  -1   8      320.73      322.27     33.63 o 
  -7  -1   8      107.91      112.36      8.89 o 
  -6  -1   8       83.30      104.87      8.42 o 
  -5  -1   8     1157.65     1124.01     31.99 o 
  -4  -1   8      300.68      287.03      8.92 o 
  -3  -1   8      992.97     1016.13     20.72 o 
  -2  -1   8      895.86      923.59     21.12 o 
  -1  -1   8     2459.26     2246.30     32.28 o 
   0  -1   8     2843.63     2517.14     29.98 o 
   1  -1   8      113.70      155.71     23.87 o 
   2  -1   8     1417.00     1312.65     17.41 o 
   3  -1   8     1907.84     2072.26     44.11 o 
   4  -1   8     1393.13     1544.70     22.57 o 
   5  -1   8     5691.74     5670.00     74.68 o 
   6  -1   8     2922.84     2985.21     51.56 o 
   7  -1   8       54.13       63.05     12.10 o 
   8  -1   8      186.72      192.05     18.00 o 
  -9   0   8       14.34        8.05     13.52 o 
  -8   0   8     1617.32     1655.64     54.70 o 
  -7   0   8        0.44        5.93      8.79 o 
  -6   0   8    18459.39    18115.20    321.64 o 
  -5   0   8       28.68       32.85      6.41 o 
  -4   0   8     2303.37     2381.33    116.92 o 
  -3   0   8        3.04        7.38      8.28 o 
  -2   0   8    16402.75    14292.42     47.68 o 
  -1   0   8        0.46        3.70      2.52 o 
   1   0   8        2.59        6.09      1.37 o 
   2   0   8      130.71      117.99      3.26 o 
   3   0   8       10.64       13.07      3.90 o 
   4   0   8      214.59      178.82      5.60 o 
   5   0   8       22.10       19.69      4.99 o 
   6   0   8      206.07      206.55     10.77 o 
   7   0   8        4.80        6.17      5.91 o 
  -9   1   8        6.15        2.01      9.07 o 
  -8   1   8      101.96      122.95     48.74 o 
  -7   1   8      266.84      288.29     21.46 o 
  -6   1   8      743.18      729.63     37.02 o 
  -5   1   8      484.51      481.37     10.57 o 
  -4   1   8      588.17      571.84     16.80 o 
  -3   1   8      784.91      780.76     12.60 o 
  -2   1   8     1762.55     1735.71     25.55 o 
  -1   1   8     1389.78     1215.55     21.60 o 
   0   1   8     3849.52     3431.08     32.08 o 
   1   1   8      405.44      450.01      9.93 o 
   2   1   8     1070.25     1004.37     19.17 o 
   3   1   8     1183.18     1327.62     24.03 o 
   4   1   8      568.18      678.03     15.89 o 
   5   1   8     2413.97     2496.80     75.73 o 
   6   1   8     1782.79     1873.99     21.71 o 
  -9   2   8       59.70       58.58     33.63 o 
  -8   2   8      143.03      152.56     20.89 o 
  -7   2   8       42.22       59.25     34.20 o 
  -6   2   8      383.01      415.37     20.26 o 
  -5   2   8       63.40       59.45      3.63 o 
  -4   2   8      230.31      234.31      4.94 o 
  -3   2   8       38.81       54.74      4.74 o 
  -2   2   8        0.44        3.76      3.49 o 
  -1   2   8       30.73       29.61      1.74 o 
   0   2   8      857.93      794.54     11.99 o 
   1   2   8      688.33      716.95     11.76 o 
   2   2   8      136.17      132.05      4.10 o 
   3   2   8      367.20      374.88      8.73 o 
   4   2   8        6.39        4.12      4.36 o 
   5   2   8       11.45       11.63      3.09 o 
   6   2   8      122.17      136.98     16.52 o 
  -9   3   8       90.01       70.23     36.67 o 
  -8   3   8       12.39       38.18     29.54 o 
  -7   3   8      446.38      443.28     37.34 o 
  -6   3   8      265.80      248.76     10.36 o 
  -5   3   8       21.24       35.02      7.32 o 
  -4   3   8     2978.11     2951.38     72.75 o 
  -3   3   8       11.35       12.65      2.37 o 
  -2   3   8      194.93      192.81      4.46 o 
  -1   3   8     1672.55     1632.38     21.08 o 
   1   3   8     4554.09     4324.27     36.48 o 
   2   3   8     2355.90     2485.08     42.02 o 
   3   3   8     1008.76     1143.88     26.40 o 
   4   3   8      872.06      834.50     13.84 o 
   5   3   8        0.33        1.86      3.00 o 
   6   3   8     2537.61     2591.52     81.83 o 
  -9   4   8      115.30      107.35     15.85 o 
  -8   4   8      758.37      740.64     57.70 o 
  -7   4   8      946.81      911.19     38.57 o 
  -6   4   8     6494.14     6673.96    199.78 o 
  -5   4   8     1941.00     2204.68     49.90 o 
  -4   4   8       68.10       70.82      5.48 o 
  -3   4   8        1.49        2.05      2.01 o 
  -2   4   8      976.77      907.35     14.64 o 
  -1   4   8       14.07       24.04      2.17 o 
   0   4   8      115.91      123.97      3.99 o 
   1   4   8      232.70      252.90      8.09 o 
   2   4   8     6817.19     6285.19     65.60 o 
   3   4   8      140.14      134.70      3.59 o 
   4   4   8      722.22      760.06     30.44 o 
   5   4   8       23.04       29.12      8.08 o 
   6   4   8     3120.91     3075.70     93.32 o 
   8   4   8      245.61      235.56     27.70 o 
  -8   5   8        2.55        6.99     14.36 o 
  -7   5   8       10.19       10.20      9.60 o 
  -6   5   8     3382.54     3470.52    106.86 o 
  -5   5   8      283.35      285.01     12.06 o 
  -4   5   8      816.82      796.77     32.01 o 
  -3   5   8       94.36      104.05      8.90 o 
  -2   5   8      818.83      920.18     35.11 o 
  -1   5   8        0.34        4.55      2.45 o 
   0   5   8     2225.66     1988.95     32.89 o 
   1   5   8     3514.12     3389.75     42.57 o 
   2   5   8      379.63      431.00     14.44 o 
   3   5   8      505.12      570.43     23.96 o 
   4   5   8      772.51      912.29     47.25 o 
   5   5   8      440.35      432.20     15.00 o 
   6   5   8        3.88        6.94      5.24 o 
   7   5   8       43.86       58.55     32.68 o 
   8   5   8      160.08      135.41     33.49 o 
  -9   6   8      239.56      196.50     20.86 o 
  -8   6   8     2482.80     2523.96     91.90 o 
  -7   6   8      680.96      702.52     41.18 o 
  -6   6   8      978.84      979.78     25.41 o 
  -5   6   8       14.69       15.22      4.85 o 
  -4   6   8        8.16       21.40     10.58 o 
  -3   6   8      507.10      521.26     17.93 o 
  -2   6   8      217.34      215.09     10.88 o 
  -1   6   8        1.44        3.21      3.36 o 
   0   6   8      103.41      100.46      4.16 o 
   1   6   8      123.01      100.66      4.70 o 
   2   6   8       34.80       40.06     10.96 o 
   3   6   8      573.97      611.92     23.03 o 
   4   6   8      187.96      201.65     16.52 o 
   5   6   8      116.00      123.46     12.51 o 
   6   6   8      223.48      194.26     10.83 o 
   7   6   8      123.94       90.45     62.46 o 
   8   6   8       95.75      108.84     25.90 o 
  -8   7   8       86.67       79.37     45.70 o 
  -7   7   8        3.76        4.34      7.62 o 
  -6   7   8     1849.83     1867.16     43.46 o 
  -5   7   8       24.56       26.05      8.54 o 
  -4   7   8      492.32      516.05     19.38 o 
  -3   7   8        0.91        7.42      4.09 o 
  -2   7   8      986.63      969.88     29.49 o 
  -1   7   8       50.77       71.36      5.46 o 
   0   7   8     1479.40     1511.41     46.17 o 
   1   7   8     2754.29     2674.78     75.45 o 
   2   7   8     1413.74     1431.19     39.35 o 
   4   7   8     2807.48     2871.36     51.21 o 
   5   7   8     1883.92     1831.56     43.05 o 
   6   7   8       20.52       18.39     14.19 o 
   7   7   8      291.40      264.36     26.04 o 
   8   7   8      333.95      327.00     26.15 o 
  -8   8   8      196.92      162.79     18.77 o 
  -7   8   8      487.56      410.87     22.42 o 
  -6   8   8      963.07      891.75     28.24 o 
  -5   8   8      129.83      147.12     10.19 o 
  -4   8   8     1882.15     1982.11     42.09 o 
  -3   8   8       55.64       57.45     10.04 o 
  -2   8   8      253.48      259.74      9.05 o 
  -1   8   8      612.44      642.92     17.16 o 
   1   8   8      428.66      420.30     16.11 o 
   2   8   8      461.80      467.62     26.82 o 
   3   8   8      138.06      155.12     20.69 o 
   4   8   8       87.30       90.00     10.18 o 
   5   8   8      211.31      203.72     14.49 o 
   6   8   8     3232.43     3149.23    149.52 o 
   7   8   8        3.98        9.70     17.47 o 
  -7   9   8       67.90       64.33     22.21 o 
  -6   9   8     1213.41     1234.20     42.47 o 
  -5   9   8      309.22      293.33     13.96 o 
  -4   9   8      430.80      393.00     29.34 o 
  -3   9   8      902.88      899.55     26.50 o 
  -2   9   8      793.20      785.14     27.35 o 
  -1   9   8     1147.06     1161.97     44.71 o 
   0   9   8       16.77       20.22      8.99 o 
   1   9   8     3329.02     3481.01     73.48 o 
   2   9   8     3686.63     3900.30    172.87 o 
   3   9   8      823.00      907.30     34.44 o 
   4   9   8        3.49       20.27     10.16 o 
   5   9   8      538.41      547.19     47.55 o 
   6   9   8       17.24       17.61      9.56 o 
   7   9   8        0.12        4.27     17.68 o 
  -7  10   8      101.51       93.77     32.87 o 
  -6  10   8        8.17        4.78      7.72 o 
  -5  10   8      303.36      266.57     13.98 o 
  -4  10   8      274.27      300.04     17.96 o 
  -3  10   8      161.75      161.35     16.86 o 
  -2  10   8      376.93      512.20    126.59 o 
  -1  10   8       75.47       69.83      7.21 o 
   0  10   8      488.22      482.33     15.19 o 
   1  10   8        0.82        6.66      7.16 o 
   2  10   8      267.32      246.96     14.37 o 
   3  10   8        4.51        1.53      5.96 o 
   4  10   8      172.13      173.66     20.24 o 
   5  10   8       78.95       62.60     21.78 o 
   6  10   8        2.51        7.48     13.34 o 
  -6  11   8     1327.08     1238.79     83.88 o 
  -5  11   8      227.16      228.26     19.97 o 
  -4  11   8       17.17       32.47     28.73 o 
  -3  11   8       43.78       66.06     25.21 o 
  -2  11   8        0.32        3.47      4.34 o 
  -1  11   8       22.36       18.72      7.17 o 
   0  11   8     1397.05     1366.02     36.22 o 
   1  11   8      221.79      216.46     18.19 o 
   2  11   8      687.76      691.69     29.61 o 
   3  11   8      116.44      131.22     44.88 o 
   4  11   8       21.55       23.65     18.71 o 
   5  11   8      967.60     1083.94     50.99 o 
  -5  12   8        6.19       10.67      7.82 o 
  -4  12   8     2295.41     2341.44     77.14 o 
  -3  12   8       98.31       79.49     18.19 o 
  -2  12   8       87.79       66.49     33.63 o 
  -1  12   8        0.04        8.43      9.60 o 
   0  12   8     5076.99     5190.53    273.94 o 
   1  12   8       35.14       27.29     16.60 o 
   2  12   8       23.06       18.11     11.59 o 
   3  12   8      404.59      367.04     22.43 o 
   4  12   8      109.87       85.95     21.93 o 
   5  12   8        6.22       -2.19     11.12 o 
  -4  13   8      259.28      218.48     15.37 o 
  -3  13   8      226.71      232.35     20.04 o 
  -2  13   8      306.38      276.89     21.10 o 
  -1  13   8     1048.56     1129.25     40.83 o 
   0  13   8      270.26      274.10     15.96 o 
   1  13   8      510.15      576.85     21.57 o 
   2  13   8      125.16      154.45     17.05 o 
   3  13   8      354.85      382.28     21.92 o 
   4  13   8      116.39      139.93     26.08 o 
  -3  14   8       27.15       15.56     28.59 o 
  -2  14   8        6.83        7.02     11.54 o 
  -1  14   8       23.64       13.55     11.54 o 
   0  14   8       62.86       78.87     44.89 o 
   1  14   8       60.30       37.58     22.75 o 
   2  14   8        3.13       10.03     11.13 o 
  -3 -14   9        2.18        6.21      9.74 o 
  -2 -14   9     1793.46     1916.13     43.30 o 
  -1 -14   9        0.70        2.74      4.71 o 
   0 -14   9        0.00        4.16      7.48 o 
   1 -14   9        2.44        3.49      7.20 o 
   2 -14   9     2237.58     2276.54    106.22 o 
   3 -14   9       21.35       22.21     13.58 o 
  -4 -13   9      386.46      316.80     46.97 o 
  -3 -13   9      394.56      377.29     24.31 o 
  -2 -13   9       80.91       71.45     15.30 o 
  -1 -13   9      108.23      118.50     14.61 o 
   0 -13   9        8.32        7.85      5.11 o 
   1 -13   9        0.05        2.11      6.74 o 
   2 -13   9      153.30      171.46     15.12 o 
   3 -13   9      157.75      150.19     14.32 o 
   4 -13   9        2.34        3.40      6.95 o 
  -5 -12   9      380.80      367.69     23.33 o 
  -4 -12   9       61.97       57.21     25.13 o 
  -3 -12   9       77.06       65.36     34.37 o 
  -2 -12   9       42.01       34.72     15.70 o 
  -1 -12   9      136.66      150.17     14.80 o 
   0 -12   9        0.13       15.89      9.91 o 
   1 -12   9       78.79       71.86     15.77 o 
   2 -12   9       41.91       43.05     15.10 o 
   3 -12   9      117.96      115.36     10.78 o 
   4 -12   9        0.95        8.47     10.48 o 
   5 -12   9      219.20      204.27     18.46 o 
  -6 -11   9       75.54       90.73     38.43 o 
  -5 -11   9       12.43       18.00      8.89 o 
  -4 -11   9        5.40       13.34     12.70 o 
  -3 -11   9     1515.64     1550.65     52.37 o 
  -2 -11   9      724.80      690.52     22.54 o 
  -1 -11   9      158.44      162.01     10.21 o 
   0 -11   9        6.54        4.56      3.95 o 
   1 -11   9     1934.34     1927.35     68.32 o 
   2 -11   9      358.23      391.06     17.96 o 
   3 -11   9      773.84      791.95     27.92 o 
   4 -11   9     4131.97     4163.69    203.06 o 
   5 -11   9      142.00      143.05     38.57 o 
   6 -11   9      392.11      390.41     41.48 o 
  -7 -10   9       34.67       25.80     25.94 o 
  -6 -10   9       34.67       46.34     27.31 o 
  -5 -10   9      137.62      150.65     49.27 o 
  -4 -10   9     2354.63     2367.24     94.05 o 
  -3 -10   9      254.05      243.92     15.72 o 
  -2 -10   9     1276.58     1297.56     37.26 o 
  -1 -10   9        0.92        1.50      4.48 o 
   0 -10   9        2.87        4.75      4.36 o 
   1 -10   9       42.40       48.52     15.32 o 
   2 -10   9     4992.09     4942.24     68.58 o 
   3 -10   9       54.62       63.97     20.93 o 
   4 -10   9       22.97       26.58     10.90 o 
   5 -10   9       35.61       43.03     19.22 o 
   6 -10   9       51.25       42.98     19.54 o 
   7 -10   9       26.68       20.49     12.20 o 
  -7  -9   9        0.67       14.22     12.67 o 
  -6  -9   9       41.50       46.23     17.93 o 
  -5  -9   9      149.00      152.91     15.60 o 
  -4  -9   9        6.88        8.01     16.23 o 
  -3  -9   9     2471.30     2457.20     46.92 o 
  -2  -9   9     1697.29     1654.73     30.53 o 
  -1  -9   9      578.14      621.77     24.50 o 
   0  -9   9        7.05       11.29      4.63 o 
   1  -9   9     1315.75     1302.50     36.39 o 
   2  -9   9      360.74      319.98     17.13 o 
   3  -9   9     1107.23     1094.97     37.16 o 
   4  -9   9      445.51      457.68     20.23 o 
   5  -9   9      105.17      128.23     14.44 o 
   6  -9   9       24.34       15.70      7.39 o 
   7  -9   9      408.28      400.94     32.48 o 
  -8  -8   9        0.75        7.38      8.05 o 
  -7  -8   9      134.36       88.12     21.21 o 
  -5  -8   9        1.59       14.50     10.20 o 
  -4  -8   9        1.88       17.86     14.89 o 
  -3  -8   9      121.44      124.08      5.31 o 
  -2  -8   9       71.69       76.70      6.03 o 
  -1  -8   9      132.45      138.37      6.90 o 
   0  -8   9        9.88       17.58      6.27 o 
   1  -8   9       56.15       71.26      6.36 o 
   2  -8   9        9.15        6.05      3.51 o 
   3  -8   9       72.13       84.41     16.32 o 
   4  -8   9       12.88       19.53      6.71 o 
   5  -8   9        9.28        9.38      5.11 o 
   6  -8   9      111.34      171.65     32.89 o 
   7  -8   9        7.63        9.01      8.92 o 
  -8  -7   9       26.87       26.04     19.02 o 
  -7  -7   9      331.36      292.34     23.47 o 
  -6  -7   9        6.15       29.01     21.81 o 
  -5  -7   9       43.50       53.78     41.40 o 
  -4  -7   9       79.46       82.33     10.90 o 
  -3  -7   9     1678.17     1734.25     30.78 o 
  -2  -7   9     1798.22     1775.23     42.42 o 
  -1  -7   9      737.30      799.93     15.99 o 
   0  -7   9        0.26        9.27      7.90 o 
   1  -7   9     1241.54     1310.03     25.57 o 
   2  -7   9     2627.14     2626.59     40.57 o 
   3  -7   9     2764.00     2699.70     46.23 o 
   4  -7   9     6175.41     6204.16     89.56 o 
   5  -7   9       64.19       80.29     54.21 o 
   6  -7   9      358.42      375.28     17.57 o 
   7  -7   9      229.24      228.27     17.69 o 
   8  -7   9      292.75      316.42     18.37 o 
  -9  -6   9       47.92       33.77     23.04 o 
  -8  -6   9      131.67      235.32     36.07 o 
  -7  -6   9       35.24       35.22     20.15 o 
  -6  -6   9       43.05       60.63     33.95 o 
  -5  -6   9        0.41        8.30      4.34 o 
  -4  -6   9     5963.82     5888.98    105.25 o 
  -3  -6   9       23.49       32.79      4.19 o 
  -2  -6   9        1.96        4.00      3.13 o 
  -1  -6   9      144.53      170.24      6.89 o 
   0  -6   9        2.80        5.34      2.16 o 
   1  -6   9        4.19        4.52     10.22 o 
   2  -6   9     1474.58     1441.50     21.23 o 
   3  -6   9       92.63      109.36     10.38 o 
   4  -6   9     5479.55     5448.60     79.81 o 
   5  -6   9      690.32      661.33     25.29 o 
   6  -6   9      135.90      128.71      9.76 o 
   7  -6   9       31.61       26.32     16.48 o 
   8  -6   9      346.31      337.09     17.28 o 
  -8  -5   9      104.77      152.74     39.42 o 
  -7  -5   9        5.09        9.60      5.82 o 
  -6  -5   9       88.48       99.69     13.60 o 
  -5  -5   9      257.08      233.84     11.35 o 
  -4  -5   9     1346.64     1363.47     41.61 o 
  -3  -5   9        2.37        8.13      6.66 o 
  -2  -5   9     6293.78     6097.06    107.91 o 
  -1  -5   9      592.96      545.99     11.85 o 
   0  -5   9        0.27        8.30      2.68 o 
   1  -5   9       60.78       60.68      4.91 o 
   2  -5   9     5219.74     4860.03     51.71 o 
   3  -5   9     1419.62     1518.00     34.90 o 
   4  -5   9     4106.67     4233.44     75.10 o 
   5  -5   9        0.11       35.85     20.79 o 
   6  -5   9       42.70       45.44      7.65 o 
   7  -5   9       67.24       82.15     17.97 o 
   8  -5   9      367.04      347.75     21.93 o 
  -8  -4   9      188.55      178.71     16.48 o 
  -7  -4   9     1644.29     1608.53     28.20 o 
  -6  -4   9      193.41      261.73     27.20 o 
  -5  -4   9     3215.28     3628.79    113.35 o 
  -4  -4   9      221.67      275.33     19.34 o 
  -3  -4   9      686.35      709.45     16.04 o 
  -2  -4   9      349.66      350.14      6.73 o 
  -1  -4   9      154.13      162.62      4.54 o 
   0  -4   9       12.15       16.21      3.99 o 
   1  -4   9      103.88      110.67      4.19 o 
   2  -4   9        0.22       39.41      5.95 o 
   3  -4   9      586.86      565.37      7.10 o 
   4  -4   9        1.91       15.04      9.90 o 
   5  -4   9      122.69      139.02      9.77 o 
   6  -4   9      105.04      122.37     16.22 o 
   7  -4   9       11.99       18.82      6.73 o 
   8  -4   9      264.54      299.16     26.17 o 
   9  -4   9       26.31       12.70     17.33 o 
  -7  -3   9      506.44      517.35     23.04 o 
  -6  -3   9      432.63      423.38     12.37 o 
  -5  -3   9       78.67       81.77      9.48 o 
  -4  -3   9     2139.18     2199.78     81.24 o 
  -3  -3   9       30.85       38.61      5.59 o 
  -2  -3   9      904.95      830.60     12.76 o 
  -1  -3   9      351.62      318.28      8.10 o 
   0  -3   9        0.22       17.26      4.68 o 
   1  -3   9      178.53      238.09      6.44 o 
   2  -3   9     6872.32     6387.73     72.60 o 
   3  -3   9     5707.24     5567.41     36.20 o 
   4  -3   9       20.11       26.95      3.06 o 
   5  -3   9       11.77       14.66      6.80 o 
   6  -3   9      385.43      394.87     19.37 o 
   7  -3   9       92.72       87.86     14.30 o 
   8  -3   9       10.49       13.48      6.28 o 
   9  -3   9      310.19      326.40     37.09 o 
  -8  -2   9        2.24       21.95     14.79 o 
  -7  -2   9        7.47        2.30      3.19 o 
  -6  -2   9     1142.89     1192.56     31.25 o 
  -5  -2   9       15.39       21.64      7.68 o 
  -4  -2   9     4803.24     4348.37     47.34 o 
  -3  -2   9      146.00      142.96      6.31 o 
  -2  -2   9     2972.97     2664.07     75.18 o 
  -1  -2   9     1089.33     1078.72     19.62 o 
   0  -2   9        1.61        2.92      1.30 o 
   1  -2   9      871.48      902.53     25.89 o 
   2  -2   9      837.29      838.43     22.16 o 
   3  -2   9       82.55       83.94      5.78 o 
   4  -2   9     8706.59     8219.00     67.42 o 
   5  -2   9       48.36       50.62      5.89 o 
   6  -2   9       86.78       90.86      9.55 o 
   7  -2   9        7.11        4.70      3.81 o 
   8  -2   9      316.54      389.68     21.28 o 
   9  -2   9       11.70        5.51      8.86 o 
  -9  -1   9       93.08       93.27     32.01 o 
  -8  -1   9     1529.09     1576.77     44.61 o 
  -7  -1   9      551.27      524.05     20.86 o 
  -6  -1   9      844.72      828.01     29.08 o 
  -5  -1   9      216.11      217.56     14.98 o 
  -4  -1   9     2274.94     2206.09     40.58 o 
  -3  -1   9      686.53      682.27     15.27 o 
  -2  -1   9     4230.38     4049.59     30.08 o 
  -1  -1   9     5730.82     5188.84     38.28 o 
   0  -1   9        3.58        4.44      1.36 o 
   1  -1   9      302.38      313.61      7.22 o 
   2  -1   9     1912.06     1750.61     49.40 o 
   3  -1   9     2899.13     2577.13     33.58 o 
   4  -1   9      245.26      271.12      7.97 o 
   5  -1   9     1333.14     1476.92     43.02 o 
   6  -1   9     1365.11     1461.38     32.15 o 
   7  -1   9       79.37       68.41     18.00 o 
   8  -1   9       81.55       81.31     17.05 o 
  -9   0   9       31.33       30.31     17.89 o 
  -8   0   9        9.18       29.29     18.56 o 
  -7   0   9       33.22       35.29     17.61 o 
  -5   0   9       40.91       39.78      3.93 o 
  -4   0   9     2197.38     2315.50     31.61 o 
  -3   0   9       27.81       26.79      2.87 o 
  -2   0   9       71.26       94.85      7.70 o 
  -1   0   9       75.24       76.20      2.29 o 
   0   0   9        0.05        3.63      3.67 o 
   1   0   9        6.15        7.84      1.69 o 
   2   0   9      489.42      494.83     21.82 o 
   3   0   9       13.04       28.09      5.90 o 
   4   0   9      799.57      799.32     15.15 o 
   5   0   9       11.69       13.40      3.39 o 
   6   0   9     1288.81     1341.00     25.21 o 
   7   0   9       12.38       18.53      5.09 o 
  -9   1   9        0.78        9.39     13.76 o 
  -8   1   9      544.04      478.47     23.22 o 
  -7   1   9      776.19      724.44     27.10 o 
  -6   1   9      494.74      457.44     14.39 o 
  -5   1   9      343.85      360.95      8.32 o 
  -4   1   9     1629.89     1607.48     15.82 o 
  -3   1   9     2167.89     2053.02     47.09 o 
  -2   1   9     1428.51     1430.66     24.51 o 
  -1   1   9     4408.32     4055.19    122.03 o 
   0   1   9       24.71       26.82      2.77 o 
   1   1   9      178.31      183.59      4.57 o 
   2   1   9      903.55      857.47     14.11 o 
   3   1   9     6049.84     5407.60     47.39 o 
   4   1   9     2974.53     2975.45     40.13 o 
   5   1   9      901.86      983.47     21.13 o 
   6   1   9     1059.93     1065.79     20.49 o 
  -9   2   9      525.22      516.40     34.16 o 
  -8   2   9      740.53      681.07     48.07 o 
  -7   2   9       92.19      102.69     37.30 o 
  -6   2   9     1565.83     1641.35     53.36 o 
  -5   2   9        9.22        8.40      1.96 o 
  -4   2   9      283.68      341.66     11.00 o 
  -3   2   9        3.41        3.53      1.59 o 
  -2   2   9    13044.43    11111.15     74.61 o 
  -1   2   9      927.24      952.04     15.81 o 
   0   2   9       11.85       13.82      3.49 o 
   1   2   9      881.90      914.77     35.65 o 
   2   2   9     9535.98     8695.89     68.05 o 
   3   2   9       77.31       84.42      4.23 o 
   4   2   9     6104.03     5556.26     57.14 o 
   5   2   9       15.81       17.80      4.23 o 
   6   2   9       76.43       71.57     11.52 o 
   7   2   9        0.50        0.99      8.33 o 
  -9   3   9      239.63      252.08     32.33 o 
  -8   3   9     2891.42     2786.84    130.89 o 
  -7   3   9     2237.54     2240.76     74.96 o 
  -6   3   9      117.89      136.26     15.63 o 
  -5   3   9       23.19       19.85      8.43 o 
  -4   3   9     4576.40     4325.13     78.89 o 
  -3   3   9     2012.24     1937.89     25.72 o 
  -2   3   9        9.56       16.77      2.96 o 
  -1   3   9       26.00       19.26      7.01 o 
   0   3   9       17.05       19.11      2.58 o 
   1   3   9     4041.97     4098.16     37.88 o 
   2   3   9     3636.29     3722.01     73.86 o 
   3   3   9     7484.50     7220.93     93.37 o 
   4   3   9     1195.57     1136.52     13.58 o 
   5   3   9       40.00       41.33     11.78 o 
   6   3   9      596.34      600.09     24.58 o 
   7   3   9      200.56      211.04     19.34 o 
  -9   4   9        6.00       19.13     15.63 o 
  -8   4   9        1.18        3.53      8.72 o 
  -7   4   9       66.61       63.10     35.36 o 
  -6   4   9      172.52      260.44     27.99 o 
  -5   4   9      201.74      251.77     12.10 o 
  -4   4   9      122.56      145.48      4.08 o 
  -3   4   9        1.14        1.38      1.66 o 
  -2   4   9      107.59      109.38      4.79 o 
  -1   4   9      382.50      383.78      9.10 o 
   0   4   9        2.70       81.58      9.12 o 
   1   4   9      239.04      264.77      8.94 o 
   2   4   9        1.28       12.26      2.35 o 
   3   4   9      295.39      278.84      5.00 o 
   4   4   9        0.65        8.64      7.69 o 
   5   4   9       63.62       53.38      8.10 o 
   6   4   9      328.25      336.56     36.60 o 
   7   4   9      116.76      128.07     20.64 o 
   8   4   9      133.56      118.12     26.79 o 
  -9   5   9       62.23       94.68     26.36 o 
  -8   5   9      194.05      223.07     21.56 o 
  -7   5   9       11.35       25.73     20.33 o 
  -6   5   9      925.68      987.35     46.16 o 
  -5   5   9        5.60       19.10      6.92 o 
  -4   5   9     3107.93     3142.77     43.37 o 
  -3   5   9     6661.39     6147.35     62.52 o 
  -2   5   9      175.27      149.34      9.64 o 
  -1   5   9       28.35       49.78      3.83 o 
   0   5   9        3.38        7.60      3.19 o 
   1   5   9     2566.46     2544.24     59.19 o 
   2   5   9     1550.56     1819.92     34.74 o 
   3   5   9     8149.95     8076.69     83.68 o 
   4   5   9     2552.47     2416.01     50.45 o 
   5   5   9      934.48      942.39     20.69 o 
   6   5   9      145.32      136.26     17.02 o 
   8   5   9       95.78       99.34     19.41 o 
  -9   6   9      137.62       95.32     20.86 o 
  -8   6   9     6599.39     6171.81    234.86 o 
  -7   6   9      757.68      652.23     48.56 o 
  -6   6   9      919.07      884.47     25.74 o 
  -5   6   9        0.04        0.35      5.25 o 
  -4   6   9      936.71      963.00     20.66 o 
  -3   6   9        9.83       16.06      3.09 o 
  -2   6   9     7768.55     7321.23     61.22 o 
  -1   6   9        0.95        1.49      2.09 o 
   0   6   9        2.01        4.67      2.35 o 
   1   6   9       56.36       66.30      4.69 o 
   2   6   9     7146.03     6557.95     74.32 o 
   3   6   9        0.06        1.52      4.95 o 
   4   6   9      620.79      585.93     22.29 o 
   5   6   9       97.38       92.43     12.10 o 
   6   6   9       62.91       61.25     20.01 o 
   7   6   9        6.90       17.22     15.28 o 
   8   6   9     2144.01     2276.36     66.06 o 
  -8   7   9       33.35       10.09     20.61 o 
  -7   7   9       13.87       17.68     25.37 o 
  -6   7   9     1404.50     1389.16     42.10 o 
  -5   7   9     1275.42     1336.51     43.44 o 
  -4   7   9      818.79      794.41     33.77 o 
  -3   7   9     2533.66     2695.13     58.00 o 
  -2   7   9      969.63     1000.48     31.41 o 
  -1   7   9      103.54      124.18      7.62 o 
   0   7   9       64.35       65.46      6.50 o 
   1   7   9     1814.15     1764.20     41.37 o 
   2   7   9        6.44       15.41     10.02 o 
   3   7   9     6662.26     6464.79    141.94 o 
   4   7   9        0.46        4.69      5.29 o 
   5   7   9       95.50      103.74     11.53 o 
   6   7   9        3.63        9.35      6.46 o 
   7   7   9      601.81      595.10     31.83 o 
   8   7   9       17.59       27.60     23.12 o 
  -8   8   9       19.76       24.00     16.87 o 
  -6   8   9        3.49        6.05      8.12 o 
  -5   8   9      105.22      113.33      9.59 o 
  -4   8   9        3.91        5.72      7.98 o 
  -3   8   9       17.96       16.94      5.61 o 
  -2   8   9        2.35        2.87      2.24 o 
  -1   8   9       34.59       35.58      9.25 o 
   0   8   9        3.05       11.17      5.53 o 
   1   8   9      592.17      589.90     16.64 o 
   2   8   9        1.27       11.02      7.06 o 
   3   8   9      346.82      325.08     15.57 o 
   4   8   9      192.07      204.44     14.21 o 
   5   8   9        0.96        9.11      5.40 o 
   6   8   9      306.09      335.89     27.70 o 
   7   8   9       15.91        7.98     11.40 o 
  -7   9   9       47.14       46.58     20.13 o 
  -6   9   9        6.81        6.47     12.27 o 
  -5   9   9      112.22      103.93     14.83 o 
  -4   9   9     1696.44     1712.74     45.16 o 
  -3   9   9       14.01       18.57      7.44 o 
  -2   9   9      882.34      850.63     17.92 o 
  -1   9   9       23.94       40.10      8.19 o 
   0   9   9       23.17       34.62     16.02 o 
   1   9   9       42.68       55.41     27.84 o 
   2   9   9     4318.91     4481.76     89.46 o 
   3   9   9     2306.04     2460.07     47.54 o 
   4   9   9      885.63      874.63     24.87 o 
   5   9   9      116.19      121.05     19.16 o 
   6   9   9       22.76       26.19     19.97 o 
   7   9   9      462.00      524.73     31.73 o 
  -7  10   9      259.61      211.03     24.60 o 
  -6  10   9        9.06        6.56      6.30 o 
  -5  10   9      211.62      170.13     11.48 o 
  -4  10   9     2606.58     2610.42     52.65 o 
  -3  10   9      347.63      341.28     16.99 o 
  -1  10   9      131.21      137.10     19.68 o 
   0  10   9        7.12        6.40      7.38 o 
   1  10   9       23.01       21.19      8.57 o 
   2  10   9     3671.43     3668.92     56.02 o 
   3  10   9      375.16      403.40     21.71 o 
   4  10   9      542.46      572.53     20.01 o 
   5  10   9        0.59        7.91      9.18 o 
   6  10   9       40.17       34.41     20.26 o 
  -6  11   9      425.30      453.02     25.16 o 
  -5  11   9      645.81     1042.75    241.19 o 
  -2  11   9      993.99     1081.58     46.51 o 
  -1  11   9       70.24       77.58     14.82 o 
   0  11   9        9.48        6.38      5.52 o 
   1  11   9      146.02      153.67     11.89 o 
   2  11   9     3497.17     3622.96     67.49 o 
   3  11   9      583.95      595.03     27.55 o 
   4  11   9      867.86      774.52     63.49 o 
   5  11   9       10.28        6.60     12.32 o 
  -5  12   9       20.99       32.18     16.20 o 
  -4  12   9       38.01       36.91     19.09 o 
  -3  12   9      143.91      107.45     22.86 o 
  -2  12   9        3.39        9.63     16.02 o 
  -1  12   9       68.30       53.61     33.70 o 
   0  12   9       11.06       19.32     11.67 o 
   1  12   9      283.82      278.37     23.72 o 
   2  12   9       10.10       13.34     15.67 o 
   3  12   9       99.19       80.03     24.62 o 
   4  12   9      155.20      137.33     21.01 o 
  -4  13   9      218.95      253.77     47.47 o 
  -3  13   9      126.38      111.45     17.29 o 
  -2  13   9      362.87      304.56     47.68 o 
  -1  13   9      158.07      174.30     34.94 o 
   0  13   9       43.13       53.54     21.10 o 
   1  13   9      247.12      272.54     18.65 o 
   2  13   9       54.92       82.13     25.43 o 
   3  13   9      277.81      283.63     17.03 o 
   4  13   9     1350.16     1173.72     41.68 o 
  -3  14   9        1.66        9.53     13.45 o 
  -2  14   9       24.69       28.59     35.96 o 
  -1  14   9        6.62       11.61     11.96 o 
   0  14   9       11.57       16.16     14.68 o 
   1  14   9       36.33       38.38     25.94 o 
   2  14   9      682.01      683.65     35.64 o 
  -3 -14  10        1.12       11.15     12.63 o 
  -2 -14  10        0.07        6.11      9.39 o 
  -1 -14  10        3.21        3.26      4.33 o 
   0 -14  10        0.90       -0.60      6.49 o 
   1 -14  10        3.13        5.47      6.92 o 
   2 -14  10       28.50       32.35     16.33 o 
   3 -14  10        4.37        7.85      6.69 o 
  -4 -13  10       63.99       51.52     36.60 o 
  -3 -13  10       97.16       73.47     44.61 o 
  -2 -13  10      244.84      244.82     13.80 o 
  -1 -13  10       41.84       43.50     17.21 o 
   0 -13  10      225.05      230.22     20.00 o 
   1 -13  10      799.36      766.23     33.40 o 
   2 -13  10      111.75       99.85     32.77 o 
   3 -13  10      130.92      125.55     17.89 o 
   4 -13  10      949.49      987.94     32.15 o 
  -5 -12  10       12.01       18.67     17.36 o 
  -4 -12  10     1261.75     1284.85     60.45 o 
  -3 -12  10      225.01      216.75     47.01 o 
  -2 -12  10     1113.61     1106.94     26.42 o 
  -1 -12  10       22.97       19.66      8.43 o 
   0 -12  10      107.19      105.66     10.83 o 
   1 -12  10        2.80        4.94      5.12 o 
   2 -12  10      303.30      321.34     15.77 o 
   3 -12  10       95.73       75.92     10.62 o 
   4 -12  10      261.73      302.77     18.11 o 
   5 -12  10        1.40        0.87      8.39 o 
  -6 -11  10     1166.45     1139.66     52.37 o 
  -5 -11  10       27.37       34.23     22.90 o 
  -4 -11  10      561.04      557.76     61.55 o 
  -3 -11  10       97.87      116.25     48.56 o 
  -2 -11  10       21.72       25.59      8.28 o 
  -1 -11  10      577.60      571.53     13.23 o 
   0 -11  10     2429.47     2400.33     42.80 o 
   1 -11  10       25.29       31.66     10.49 o 
   2 -11  10      195.10      198.83     12.36 o 
   3 -11  10       17.44       18.36     14.75 o 
   4 -11  10      293.21      331.27     39.98 o 
   5 -11  10       76.97       75.15     32.68 o 
   6 -11  10       49.23       43.68     27.67 o 
  -7 -10  10       46.03       29.54     20.86 o 
  -6 -10  10       12.63       37.20     17.54 o 
  -5 -10  10        7.12       10.76     11.05 o 
  -4 -10  10      571.74      607.06     28.94 o 
  -3 -10  10      108.98      113.90     20.40 o 
  -2 -10  10      250.51      257.59     17.16 o 
  -1 -10  10        0.23        5.31      4.37 o 
   0 -10  10      228.92      226.91      7.87 o 
   1 -10  10       70.85       63.65     10.19 o 
   2 -10  10      215.77      226.29     17.10 o 
   3 -10  10        3.04       14.64      8.24 o 
   4 -10  10       20.98       27.06     13.47 o 
   5 -10  10      440.47      421.22     16.93 o 
   6 -10  10       17.04       12.44      7.59 o 
  -7  -9  10       41.01       41.32     21.17 o 
  -6  -9  10      606.40      609.15     32.04 o 
  -5  -9  10      168.76      151.61     24.46 o 
  -4  -9  10      244.41      286.31     48.95 o 
  -3  -9  10      611.75      565.53     19.74 o 
  -2  -9  10      768.76      774.39     17.76 o 
  -1  -9  10      310.02      342.33     13.23 o 
   0  -9  10      240.29      249.64      8.61 o 
   1  -9  10     4097.97     4276.36     62.75 o 
   2  -9  10     2136.74     2219.09     54.74 o 
   3  -9  10      926.15      987.60     29.28 o 
   4  -9  10      157.93      160.13     15.95 o 
   5  -9  10      326.22      317.60     15.31 o 
   6  -9  10       56.66       49.41     26.97 o 
   7  -9  10        6.74        6.20     11.41 o 
  -8  -8  10      250.60      235.67     21.17 o 
  -7  -8  10      221.00      200.98     20.04 o 
  -6  -8  10      585.66      518.56     54.70 o 
  -5  -8  10      320.09      341.89     27.46 o 
  -4  -8  10     1652.68     1682.75     50.50 o 
  -3  -8  10       37.00       45.05      9.14 o 
  -2  -8  10      254.58      258.19      7.19 o 
  -1  -8  10      753.46      776.97     22.30 o 
   0  -8  10     8843.54     8374.60    105.51 o 
   1  -8  10      379.88      359.18      9.14 o 
   2  -8  10      266.38      260.52     10.23 o 
   3  -8  10       40.99       41.90     12.98 o 
   4  -8  10       77.87       75.90     20.13 o 
   5  -8  10      119.95      108.62     13.43 o 
   6  -8  10     3272.34     3237.51     74.89 o 
   7  -8  10       11.24        9.55      6.65 o 
  -8  -7  10       54.37       28.76     20.68 o 
  -7  -7  10        4.57        6.60     11.29 o 
  -6  -7  10     4151.10     4258.09    106.47 o 
  -5  -7  10      105.90      118.96     38.18 o 
  -4  -7  10      426.26      432.43     29.04 o 
  -3  -7  10        0.03        1.60      3.06 o 
  -2  -7  10     2385.49     2280.39     74.76 o 
  -1  -7  10      276.68      254.62      7.51 o 
   0  -7  10      271.69      291.32      8.41 o 
   1  -7  10     2318.61     2266.26     26.31 o 
   2  -7  10     2788.28     2658.92     46.90 o 
   3  -7  10     3103.48     3293.67     60.87 o 
   4  -7  10     1944.41     2007.05     42.41 o 
   5  -7  10     3552.51     3600.94     64.50 o 
   6  -7  10      121.15      112.99     30.54 o 
   7  -7  10      265.39      264.70     18.69 o 
   8  -7  10      309.58      334.23     21.75 o 
  -9  -6  10      130.29       88.30     19.27 o 
  -7  -6  10      291.35      262.56     20.26 o 
  -6  -6  10      830.29      785.84     32.93 o 
  -5  -6  10      221.96      233.42      8.92 o 
  -4  -6  10       13.15       18.22      6.21 o 
  -3  -6  10      191.71      193.48      5.71 o 
  -2  -6  10       95.24       87.24      7.46 o 
  -1  -6  10        5.22        4.00      2.58 o 
   0  -6  10      226.90      220.89      6.98 o 
   1  -6  10       58.02       48.04      4.77 o 
   2  -6  10        0.38       10.59      4.17 o 
   3  -6  10      198.38      205.95     11.87 o 
   4  -6  10      252.82      272.53     18.19 o 
   5  -6  10       18.06       22.09     10.85 o 
   6  -6  10       27.32       22.17      8.81 o 
   7  -6  10       33.77       37.34     10.51 o 
   8  -6  10        1.61        6.25      8.40 o 
  -8  -5  10      266.58      238.39     19.37 o 
  -7  -5  10      551.54      545.20     25.13 o 
  -6  -5  10     2697.90     2745.21     84.01 o 
  -5  -5  10     2037.58     2103.62     44.28 o 
  -4  -5  10        1.07       25.27     16.34 o 
  -3  -5  10        6.49       16.78      4.07 o 
  -2  -5  10      952.03      984.28     22.14 o 
  -1  -5  10     2791.54     2758.85     58.53 o 
   0  -5  10      137.57      213.16      6.12 o 
   1  -5  10     3418.06     3394.17     47.12 o 
   2  -5  10     3783.44     3865.49     89.63 o 
   3  -5  10     2504.09     2612.44     55.38 o 
   4  -5  10      218.80      270.93     17.12 o 
   5  -5  10     4438.15     4576.77    221.94 o 
   6  -5  10      224.86      208.97     16.81 o 
   7  -5  10       31.07       29.57     16.93 o 
   8  -5  10       60.16       48.14     28.49 o 
  -8  -4  10      133.40      132.09     41.96 o 
  -7  -4  10       46.93       41.34     15.80 o 
  -6  -4  10      959.79      981.34     25.69 o 
  -5  -4  10      265.83      291.39     11.46 o 
  -4  -4  10     1955.59     1997.98     44.32 o 
  -3  -4  10       20.74       24.99      4.48 o 
  -2  -4  10      917.99      940.24     19.73 o 
  -1  -4  10      286.11      309.44      6.44 o 
   0  -4  10    15945.35    13772.68    106.51 o 
   1  -4  10       59.26       65.80      3.18 o 
   2  -4  10     1286.63     1242.46     22.62 o 
   3  -4  10       32.56       32.92      6.21 o 
   4  -4  10     1871.15     1831.89     33.09 o 
   5  -4  10       93.94      101.38      9.56 o 
   6  -4  10     4331.50     4321.38     63.50 o 
   7  -4  10      208.67      206.01     19.15 o 
   8  -4  10       58.15       45.85     20.70 o 
   9  -4  10      167.16      145.82     20.12 o 
  -8  -3  10     1545.63     1587.60     59.96 o 
  -7  -3  10       20.85       27.45     10.50 o 
  -6  -3  10      566.06      556.44     15.99 o 
  -5  -3  10     1308.13     1311.54     31.17 o 
  -4  -3  10      564.51      682.95     17.58 o 
  -3  -3  10       10.51       15.58      3.80 o 
  -2  -3  10      171.09      150.95      4.00 o 
  -1  -3  10     6079.61     5633.89     75.19 o 
   0  -3  10        0.90        3.04      2.04 o 
   1  -3  10     1724.84     1671.95     27.22 o 
   2  -3  10    21716.44    20867.13    191.26 o 
   3  -3  10     1373.58     1395.61     25.47 o 
   4  -3  10      632.22      624.69     20.33 o 
   5  -3  10      668.95      712.59     17.84 o 
   6  -3  10      726.29      734.71     33.12 o 
   7  -3  10      111.77      107.39     13.00 o 
   8  -3  10      120.34      131.48     12.73 o 
   9  -3  10      219.69      250.38     21.35 o 
  -8  -2  10      113.20       99.77     35.64 o 
  -7  -2  10       51.82       63.41      8.48 o 
  -6  -2  10     1611.58     1733.79     84.38 o 
  -5  -2  10       50.56       51.34      4.85 o 
  -4  -2  10       98.61       96.31      9.36 o 
  -3  -2  10        1.46        7.72      3.54 o 
  -2  -2  10       40.88       48.11      2.86 o 
  -1  -2  10     1323.05     1261.03     18.14 o 
   0  -2  10       15.44       11.25      2.75 o 
   1  -2  10       80.44       87.23      2.87 o 
   2  -2  10      302.64      311.85      8.86 o 
   3  -2  10      154.30      171.94      4.67 o 
   4  -2  10      174.00      192.90      8.93 o 
   5  -2  10        0.23        1.05      1.85 o 
   6  -2  10      190.40      183.14     11.12 o 
   7  -2  10       58.81       60.77     19.87 o 
   8  -2  10      135.27      144.90     43.83 o 
   9  -2  10        0.10       -0.18      8.01 o 
  -9  -1  10       11.63       10.62     18.03 o 
  -8  -1  10      633.77      669.70     29.08 o 
  -7  -1  10      187.03      196.58     11.26 o 
  -6  -1  10      381.72      391.97     11.13 o 
  -5  -1  10     1998.03     2014.88     44.03 o 
  -4  -1  10     3781.05     3752.08    117.18 o 
  -3  -1  10      474.58      512.58      9.86 o 
  -2  -1  10     1546.43     1437.82     18.45 o 
  -1  -1  10     2567.53     2487.22     29.98 o 
   0  -1  10     2766.34     2740.23     18.88 o 
   1  -1  10      689.49      741.08     13.05 o 
   2  -1  10        1.04       13.12      2.99 o 
   3  -1  10     2670.07     2612.06     79.77 o 
   4  -1  10       71.50       82.56      7.35 o 
   5  -1  10      465.98      495.94     12.56 o 
   6  -1  10      321.19      296.33     14.31 o 
   7  -1  10       81.93       95.59     17.93 o 
   8  -1  10      158.01      171.02     15.99 o 
  -9   0  10        5.92       14.36     14.89 o 
  -8   0  10       29.12       32.43     16.59 o 
  -7   0  10        1.31        5.19      6.56 o 
  -6   0  10     3700.14     3668.77    115.81 o 
  -5   0  10        8.89       11.62      4.77 o 
  -4   0  10     4379.76     4372.14     51.78 o 
  -3   0  10        4.03        7.89      2.44 o 
  -2   0  10       36.32       29.88      1.56 o 
  -1   0  10        0.47        1.52      1.22 o 
   1   0  10        1.03        2.60      1.36 o 
   2   0  10      188.47      192.28      5.78 o 
   3   0  10        1.30        2.71      1.74 o 
   4   0  10     7124.53     6737.85     56.39 o 
   5   0  10        6.78        7.76      3.16 o 
   6   0  10      850.25      925.62     26.01 o 
   7   0  10        1.34        1.02      4.76 o 
  -9   1  10       44.58       36.35     19.90 o 
  -8   1  10      603.17      585.11     25.94 o 
  -7   1  10      607.01      626.05     26.08 o 
  -6   1  10       53.87       56.66      9.41 o 
  -5   1  10     1687.87     1723.48     30.50 o 
  -4   1  10     5970.81     5786.86     74.53 o 
  -3   1  10      685.04      740.34     17.86 o 
  -2   1  10      721.13      685.03     11.55 o 
  -1   1  10     2572.11     2468.01     30.42 o 
   0   1  10     5679.01     5469.20     62.72 o 
   1   1  10      220.98      262.27      6.01 o 
   2   1  10       24.53       55.81      5.73 o 
   3   1  10     5748.23     5455.35     95.72 o 
   4   1  10      183.77      227.24      8.81 o 
   5   1  10       49.15       48.55      6.24 o 
   6   1  10      140.65      121.87     10.28 o 
  -9   2  10      231.70      199.99     39.84 o 
  -8   2  10        0.19        7.87     12.70 o 
  -7   2  10      144.39      158.81     18.21 o 
  -6   2  10     1376.47     1511.73     52.79 o 
  -5   2  10       16.51       22.51      3.63 o 
  -4   2  10        3.17        6.33      4.10 o 
  -3   2  10        6.58        6.80      4.94 o 
  -2   2  10      115.16      110.65      8.34 o 
  -1   2  10      411.93      438.03     11.06 o 
   0   2  10       87.92      100.33      3.40 o 
   1   2  10        2.41        3.30      2.07 o 
   2   2  10      289.14      300.99      7.19 o 
   3   2  10      819.34      893.79     16.73 o 
   4   2  10       66.52       70.96     10.91 o 
   5   2  10        5.02        6.07      3.57 o 
   6   2  10      191.16      196.47      8.65 o 
   7   2  10        0.04        5.52      4.96 o 
  -9   3  10      858.04      768.06     40.02 o 
  -8   3  10      842.10      870.08     66.20 o 
  -7   3  10      197.73      196.99     25.41 o 
  -6   3  10      687.80      708.77     28.30 o 
  -5   3  10      431.86      434.94     20.40 o 
  -4   3  10       48.06       73.47      7.71 o 
  -3   3  10        1.03        8.27      2.68 o 
  -2   3  10     1584.06     1720.36     56.01 o 
  -1   3  10     4639.80     4375.47     89.33 o 
   0   3  10     9314.34     8846.85    119.64 o 
   1   3  10     5119.76     5060.09    123.87 o 
   2   3  10    15231.65    14485.13    139.14 o 
   3   3  10      497.78      498.87     16.04 o 
   4   3  10       77.13       80.97      3.59 o 
   5   3  10       17.49       20.35      7.90 o 
   6   3  10     3695.26     3577.90    104.29 o 
   7   3  10       65.82       75.59     37.48 o 
  -9   4  10      123.73       95.99     13.41 o 
  -8   4  10      552.03      488.03     27.53 o 
  -7   4  10      246.97      246.78     18.70 o 
  -6   4  10     5937.49     5873.42    143.88 o 
  -5   4  10       26.98       30.77     11.95 o 
  -4   4  10       25.08       33.05      9.31 o 
  -3   4  10       32.73       29.90      4.66 o 
  -2   4  10     5813.01     5436.54     80.30 o 
  -1   4  10      141.72      156.49      4.73 o 
   0   4  10     2097.32     1886.98     25.20 o 
   1   4  10        0.26        1.01      1.04 o 
   2   4  10     1417.32     1394.67     25.30 o 
   3   4  10        5.16       11.50      2.51 o 
   4   4  10     2250.13     2408.53     52.74 o 
   5   4  10      543.95      535.60     17.63 o 
   6   4  10      240.27      241.98     11.33 o 
   7   4  10       83.33       79.19     13.48 o 
  -8   5  10      703.40      725.99     50.11 o 
  -7   5  10     2692.80     2698.05    110.46 o 
  -6   5  10       28.96       38.91     13.23 o 
  -5   5  10       22.41       37.41      8.71 o 
  -4   5  10     1810.62     1788.58     46.20 o 
  -3   5  10       17.98       10.99      4.20 o 
  -2   5  10     1121.39     1190.16     23.57 o 
  -1   5  10     1629.54     1626.16     26.74 o 
   0   5  10    11868.03    11553.06     66.16 o 
   1   5  10     1762.12     1952.36     28.85 o 
   2   5  10     2074.99     2107.44     51.74 o 
   3   5  10     6750.90     6686.26     73.19 o 
   4   5  10       70.83       74.40     10.00 o 
   5   5  10      376.78      412.25     13.71 o 
   6   5  10      100.32       99.25     15.77 o 
   7   5  10      331.58      318.95     28.44 o 
   8   5  10       64.10       37.73     33.10 o 
  -8   6  10      417.38      462.09     33.31 o 
  -7   6  10       47.06       37.23     20.82 o 
  -6   6  10        0.08        5.42      6.01 o 
  -5   6  10      123.04      125.52     12.62 o 
  -4   6  10      291.97      292.32     12.42 o 
  -3   6  10      156.76      155.25      5.62 o 
  -2   6  10       15.52       25.70      6.49 o 
  -1   6  10        0.65        5.53      3.34 o 
   0   6  10      682.63      644.58     11.27 o 
   1   6  10        0.39        4.79      2.41 o 
   2   6  10        1.41       13.13     16.62 o 
   3   6  10      403.69      391.80     15.03 o 
   4   6  10      111.43      111.94     60.81 o 
   5   6  10       37.76       44.49     15.67 o 
   6   6  10       78.70       83.69      9.56 o 
   7   6  10       62.76       52.72     34.30 o 
   8   6  10      242.80      241.88     43.90 o 
  -8   7  10      414.96      416.46     28.76 o 
  -7   7  10      736.64      690.60     48.84 o 
  -6   7  10      142.90      171.77     21.97 o 
  -5   7  10     2032.88     2095.15     62.45 o 
  -3   7  10      171.94      172.46     14.96 o 
  -2   7  10      532.27      536.06     12.90 o 
  -1   7  10      226.53      245.30      7.27 o 
   0   7  10    16264.41    14582.57    145.19 o 
   1   7  10     5937.75     5412.38    111.02 o 
   2   7  10        6.10        8.98      7.54 o 
   3   7  10     2570.79     2664.64     66.20 o 
   4   7  10      128.19      163.39     19.77 o 
   5   7  10       77.71       87.24     27.01 o 
   6   7  10      108.18      111.47     17.88 o 
   7   7  10      254.95      288.32     25.73 o 
  -8   8  10      219.59      232.95     23.96 o 
  -7   8  10       77.03       68.43     43.23 o 
  -6   8  10     1834.07     1906.22     87.40 o 
  -5   8  10       10.12        9.16      6.88 o 
  -4   8  10      460.34      446.40     16.08 o 
  -3   8  10        0.09        5.10      6.38 o 
  -2   8  10      390.32      380.49     10.12 o 
  -1   8  10      120.73      113.97      6.95 o 
   0   8  10       22.41       32.55     10.60 o 
   1   8  10        8.13        4.41      4.91 o 
   2   8  10     3009.42     3097.56     60.81 o 
   3   8  10       11.07       14.04      6.68 o 
   4   8  10      219.50      228.01     15.16 o 
   5   8  10       54.50       49.35     25.40 o 
   6   8  10     1807.94     1815.05     84.38 o 
   7   8  10        0.14        4.94      9.28 o 
  -7   9  10     1529.12     1540.21     57.42 o 
  -6   9  10     1365.96     1537.74     55.09 o 
  -5   9  10      303.00      312.54     24.95 o 
  -4   9  10       30.36       44.11     13.41 o 
  -3   9  10     1082.21     1156.64     46.90 o 
  -2   9  10     4008.02     4118.41    161.59 o 
  -1   9  10      312.13      289.63      9.50 o 
   0   9  10     7582.06     7773.27    136.30 o 
   1   9  10    10999.87    10402.36    139.41 o 
   2   9  10     1851.87     1797.71     74.74 o 
   3   9  10       86.19       85.35     17.37 o 
   4   9  10      114.23      146.68     14.99 o 
   5   9  10      967.93      973.22     29.29 o 
  -7  10  10       66.36       74.55     32.54 o 
  -6  10  10      144.58      137.43     21.97 o 
  -5  10  10       42.11       30.67     10.52 o 
  -4  10  10       60.63       64.68     26.48 o 
  -3  10  10      241.39      228.28     14.05 o 
  -2  10  10      167.33      163.54     14.75 o 
  -1  10  10      150.13      144.00      8.75 o 
   0  10  10      948.35      875.55     28.44 o 
   1  10  10      417.66      407.46     21.69 o 
   2  10  10       17.22       14.89     11.83 o 
   3  10  10      122.95      116.64     19.87 o 
   4  10  10      114.81      131.87     26.75 o 
   5  10  10      198.08      174.05     14.00 o 
   6  10  10       12.86        6.42     13.52 o 
  -6  11  10       66.66       42.92     27.57 o 
  -5  11  10     2278.33     2359.84     57.68 o 
  -3  11  10      137.63      166.36     24.28 o 
  -2  11  10      110.50      104.74     39.53 o 
  -1  11  10      458.29      454.41     17.26 o 
   0  11  10     1033.89      937.36     29.03 o 
   1  11  10      604.27      608.52     22.11 o 
   2  11  10      715.91      766.93     35.22 o 
   3  11  10     2931.97     2972.10     74.79 o 
   4  11  10     1264.45     1414.60     31.30 o 
   5  11  10      146.35      149.14     20.86 o 
  -5  12  10      129.84      149.13     38.80 o 
  -4  12  10      496.68      497.52     25.90 o 
  -3  12  10       98.04       77.39     40.55 o 
  -2  12  10       13.70       -0.74      9.46 o 
  -1  12  10       46.05       38.89     23.08 o 
   0  12  10     1345.68     1361.29     52.29 o 
   1  12  10        6.68        6.78      9.16 o 
   2  12  10     1880.92     1905.75     59.45 o 
   3  12  10       12.36        7.45     12.03 o 
   4  12  10       62.57       48.31     25.51 o 
  -4  13  10       56.95       72.17     40.80 o 
  -3  13  10      248.16      223.25     22.87 o 
  -2  13  10       93.54      119.00     17.43 o 
  -1  13  10      606.12      625.31     37.48 o 
   0  13  10      278.51      266.68     15.85 o 
   1  13  10     2156.35     2306.17     63.27 o 
   2  13  10        5.59        7.76      6.86 o 
   3  13  10      835.56      869.62     27.10 o 
   4  13  10      800.09      781.35     30.63 o 
  -3  14  10       83.26       71.46     58.62 o 
  -2  14  10        7.17       12.99     11.65 o 
  -1  14  10      135.16       84.80     60.77 o 
   0  14  10      140.48      132.51     35.85 o 
   1  14  10       13.97       13.98     14.98 o 
   2  14  10      151.87      163.26     22.44 o 
  -3 -14  11       56.43       32.89     34.69 o 
  -2 -14  11     1986.80     2037.55     63.70 o 
  -1 -14  11       26.68       12.86      9.78 o 
   0 -14  11        2.29        4.52      8.40 o 
   1 -14  11       27.00       12.46     11.19 o 
   2 -14  11      874.22      801.27     23.23 o 
  -4 -13  11      910.36     1040.00     43.34 o 
  -3 -13  11       38.86       42.77     22.69 o 
  -2 -13  11      123.15      127.24     20.35 o 
  -1 -13  11       22.35       22.50     12.25 o 
   0 -13  11        0.76        7.57      8.77 o 
   1 -13  11       23.04       33.70     17.16 o 
   2 -13  11      636.06      641.73     22.87 o 
   3 -13  11        1.07        3.38      3.98 o 
   4 -13  11     1513.63     1384.69     36.25 o 
  -5 -12  11       33.49       19.06     21.67 o 
  -4 -12  11       18.58       47.89     23.72 o 
  -3 -12  11      317.26      276.01     19.48 o 
  -2 -12  11      102.88       94.51     11.83 o 
  -1 -12  11      244.13      246.39     11.60 o 
   0 -12  11        0.19       30.34     11.29 o 
   1 -12  11      154.40      145.03     17.82 o 
   2 -12  11        2.15        1.57      4.49 o 
   3 -12  11        0.01       12.61      8.23 o 
   4 -12  11      206.95      183.18     27.95 o 
   5 -12  11       24.59       27.64     17.57 o 
  -6 -11  11      711.55      703.34     48.88 o 
  -5 -11  11      131.16      119.18     32.40 o 
  -4 -11  11      392.02      404.14     35.89 o 
  -3 -11  11     2505.72     2464.78     67.40 o 
  -2 -11  11      224.23      247.89     14.41 o 
  -1 -11  11      950.77      917.82     20.76 o 
   0 -11  11        1.06        6.56      5.52 o 
   1 -11  11       32.22       38.32      9.31 o 
   2 -11  11      571.94      599.04     25.42 o 
   3 -11  11     3156.33     3186.49    112.88 o 
   4 -11  11      411.32      387.38     19.53 o 
   5 -11  11       40.51       31.71     20.67 o 
   6 -11  11       16.57       22.28     14.54 o 
  -7 -10  11      352.91      269.26     24.49 o 
  -6 -10  11        0.02        9.39      9.88 o 
  -5 -10  11      396.06      362.89     24.39 o 
  -4 -10  11     1336.67     1366.86     65.22 o 
  -3 -10  11      383.63      379.51     23.40 o 
  -2 -10  11     4872.22     4972.28    176.29 o 
  -1 -10  11      131.72      126.63      8.35 o 
   0 -10  11        0.56        2.76      2.53 o 
   1 -10  11      134.74      129.80      9.04 o 
   2 -10  11     4793.71     4767.35     69.49 o 
   3 -10  11      289.85      282.48     14.98 o 
   4 -10  11       23.82       23.72      9.94 o 
   5 -10  11       11.84       15.99     10.11 o 
   6 -10  11       39.63       34.32     15.28 o 
  -7  -9  11       19.20       26.40     13.13 o 
  -6  -9  11        4.78       13.94     12.18 o 
  -5  -9  11      135.09      139.75     19.06 o 
  -4  -9  11     2440.75     2559.04     65.04 o 
  -3  -9  11      148.53      145.17      9.33 o 
  -2  -9  11      485.64      499.86     15.51 o 
  -1  -9  11      301.75      316.63     10.12 o 
   0  -9  11        7.38       21.27      9.85 o 
   1  -9  11        0.11       10.90      9.90 o 
   2  -9  11     3343.48     3425.94     69.31 o 
   3  -9  11     3450.48     3590.04    112.97 o 
   4  -9  11      555.35      518.02     23.74 o 
   5  -9  11       59.12       61.63     20.59 o 
   6  -9  11       49.63       59.68     19.34 o 
   7  -9  11      427.38      465.41     20.09 o 
  -8  -8  11       43.50       30.00     25.23 o 
  -7  -8  11       10.01       18.46     10.83 o 
  -6  -8  11       12.71       31.58     33.60 o 
  -5  -8  11       99.97      111.94     17.50 o 
  -4  -8  11       22.84       24.70     10.55 o 
  -3  -8  11        0.05        3.23      3.18 o 
  -2  -8  11       18.07       35.38     10.99 o 
  -1  -8  11       82.33       81.37      7.25 o 
   0  -8  11       15.14       26.87      8.70 o 
   1  -8  11      248.60      242.87      8.12 o 
   2  -8  11        0.35        5.33      3.51 o 
   3  -8  11      701.94      659.88     24.35 o 
   4  -8  11      174.83      180.25     14.89 o 
   5  -8  11        0.02        0.33      7.58 o 
   6  -8  11      160.93      168.02     81.87 o 
   7  -8  11       15.03       18.22     10.57 o 
  -8  -7  11        0.04        8.68     12.49 o 
  -7  -7  11        1.83       16.48     10.90 o 
  -6  -7  11     2387.59     2322.38     62.01 o 
  -5  -7  11     1374.22     1391.42     57.45 o 
  -4  -7  11      118.47      121.81     15.55 o 
  -3  -7  11     1447.87     1499.93     60.29 o 
  -2  -7  11     1681.86     1731.65     49.90 o 
  -1  -7  11      201.52      202.52     10.34 o 
   0  -7  11        7.09       13.61      8.04 o 
   1  -7  11     1539.82     1485.18     38.20 o 
   2  -7  11      204.76      227.25      8.33 o 
   3  -7  11     4850.30     4948.25     75.22 o 
   4  -7  11      224.44      240.08     15.52 o 
   5  -7  11       29.37       47.61     20.43 o 
   6  -7  11        0.63        4.56      6.97 o 
   7  -7  11      608.06      569.95     22.71 o 
   8  -7  11      229.15      244.53     17.90 o 
  -9  -6  11       96.15       66.88     41.18 o 
  -7  -6  11     1054.62      979.66     41.32 o 
  -6  -6  11      388.45      358.09     29.22 o 
  -5  -6  11        7.42       10.83      4.28 o 
  -4  -6  11     2963.00     2991.70     93.78 o 
  -3  -6  11      180.31      186.27      5.35 o 
  -2  -6  11     1657.86     1691.90     30.68 o 
  -1  -6  11       83.52       90.83      4.71 o 
   0  -6  11        2.18        6.54      2.90 o 
   1  -6  11       65.62       69.73      4.07 o 
   2  -6  11     5112.13     4845.91    104.79 o 
   3  -6  11        0.05        2.14      2.40 o 
   4  -6  11      828.59      814.23     31.76 o 
   5  -6  11       31.91       23.25     12.30 o 
   6  -6  11        3.20        4.53      4.91 o 
   7  -6  11        0.98        5.83      4.48 o 
   8  -6  11      630.40      589.47     20.63 o 
  -8  -5  11       62.55       49.79     36.60 o 
  -7  -5  11      529.90      477.12     28.69 o 
  -6  -5  11      675.45      703.77     21.65 o 
  -5  -5  11     1234.68     1318.21     37.50 o 
  -4  -5  11       37.50       51.46     16.92 o 
  -3  -5  11     3977.47     3724.02     39.67 o 
  -2  -5  11     5568.52     5123.82     97.11 o 
  -1  -5  11     2130.04     2126.72     33.68 o 
   0  -5  11        0.01       45.05      8.24 o 
   1  -5  11     3214.75     3166.65     43.74 o 
   2  -5  11     1302.80     1126.62     28.26 o 
   3  -5  11      646.54      745.09     30.35 o 
   4  -5  11     4037.89     3988.56     59.72 o 
   5  -5  11     1104.32     1164.19     32.67 o 
   6  -5  11       11.16        9.73      6.65 o 
   7  -5  11      532.93      524.92     20.31 o 
   8  -5  11      275.82      299.43     27.17 o 
  -8  -4  11      172.02      147.94     32.36 o 
  -7  -4  11      549.87      530.19     15.09 o 
  -6  -4  11       71.44       94.72     21.82 o 
  -5  -4  11       93.43       88.89      9.28 o 
  -4  -4  11       81.98       93.91      7.55 o 
  -3  -4  11        4.96        7.81      2.62 o 
  -2  -4  11        3.13       45.92      7.88 o 
  -1  -4  11      110.45      131.89      4.08 o 
   0  -4  11       34.56       41.92      5.64 o 
   1  -4  11      103.50      139.03      4.77 o 
   2  -4  11      298.99      300.47      6.54 o 
   3  -4  11       13.69       28.42      8.08 o 
   4  -4  11      206.37      230.33      8.32 o 
   5  -4  11        0.48        2.47      3.59 o 
   7  -4  11        9.11        8.91      5.85 o 
   8  -4  11        6.25        7.59      6.12 o 
  -8  -3  11        2.22        9.44     11.50 o 
  -7  -3  11        0.03        2.80      4.78 o 
  -5  -3  11        9.05       15.63     18.39 o 
  -4  -3  11      303.31      349.41     16.92 o 
  -3  -3  11        8.51        4.14      1.91 o 
  -2  -3  11     5072.62     4876.92     50.07 o 
  -1  -3  11     4865.92     4916.25     87.48 o 
   0  -3  11       40.02       98.78     17.77 o 
   1  -3  11     2171.57     2154.08     77.63 o 
   2  -3  11       10.38      145.72     17.45 o 
   3  -3  11      459.38      480.42     10.01 o 
   4  -3  11     1344.12     1267.12     27.56 o 
   5  -3  11       64.38       96.04     16.07 o 
   6  -3  11        6.56       14.69      6.50 o 
   7  -3  11       31.04       21.56     13.23 o 
   8  -3  11       65.75       94.64     20.70 o 
   9  -3  11      148.52      159.19     24.56 o 
  -8  -2  11     1042.35      967.52     42.07 o 
  -7  -2  11      146.87      167.43     11.89 o 
  -6  -2  11     1803.88     1936.77     61.26 o 
  -5  -2  11       17.26       20.15      6.00 o 
  -4  -2  11     9110.89     8353.90     83.25 o 
  -3  -2  11       25.88       31.65     10.04 o 
  -2  -2  11      516.68      550.79     11.16 o 
  -1  -2  11      866.37      906.54     13.89 o 
   0  -2  11        0.18        2.48      3.49 o 
   1  -2  11      655.41      666.07     11.49 o 
   2  -2  11     2514.17     2337.13     64.92 o 
   3  -2  11        0.52        2.50      1.93 o 
   4  -2  11     7684.39     7312.77    110.75 o 
   5  -2  11       39.98       40.92      4.56 o 
   6  -2  11       22.63       19.32     10.09 o 
   7  -2  11        3.02        5.37      6.38 o 
   8  -2  11     1227.09     1230.18     49.02 o 
  -9  -1  11     1217.80     1186.11     44.29 o 
  -8  -1  11      815.27      816.97     37.05 o 
  -7  -1  11      803.52      766.93     41.18 o 
  -6  -1  11       52.99       57.23     10.66 o 
  -5  -1  11       58.03       69.55      8.23 o 
  -4  -1  11     4181.98     4015.29     71.62 o 
  -3  -1  11      351.75      398.92      4.84 o 
  -2  -1  11     2524.68     2294.56     29.54 o 
  -1  -1  11      592.00      634.31     12.09 o 
   0  -1  11        0.64        3.84      2.08 o 
   1  -1  11       19.74       20.58      5.24 o 
   2  -1  11    20732.68    19232.90    318.00 o 
   3  -1  11      403.28      523.94     12.11 o 
   4  -1  11     5158.30     5256.09     62.26 o 
   5  -1  11      294.07      337.72     11.59 o 
   6  -1  11       68.65       75.43     14.34 o 
   7  -1  11      101.30       94.57     18.63 o 
   8  -1  11       70.89       60.98     35.61 o 
  -9   0  11       21.17        7.31     15.67 o 
  -8   0  11     1913.58     1784.56     84.03 o 
  -7   0  11       60.17       62.96     36.07 o 
  -6   0  11      721.66      700.26     25.35 o 
  -5   0  11       34.53       33.48      4.89 o 
  -4   0  11      708.78      793.23     15.47 o 
  -3   0  11       32.51       29.66      2.45 o 
  -2   0  11      592.17      586.09     15.63 o 
  -1   0  11       73.50       70.49      2.63 o 
   0   0  11        0.27       19.30     27.31 o 
   1   0  11       21.48       26.41      5.59 o 
   2   0  11       27.32       33.29      4.06 o 
   3   0  11       29.84       31.33      3.08 o 
   4   0  11       55.18       54.92      5.68 o 
   5   0  11       31.95       43.14      5.89 o 
   6   0  11     1313.41     1343.04     28.58 o 
   7   0  11       33.54       33.24     13.99 o 
  -9   1  11      713.39      694.94     36.45 o 
  -8   1  11      708.21      689.64     28.80 o 
  -7   1  11     1869.79     1775.31     87.31 o 
  -6   1  11       10.22       18.28      6.61 o 
  -5   1  11      166.33      172.55      6.30 o 
  -4   1  11     4469.35     4204.75     52.43 o 
  -3   1  11        1.43       15.22      5.87 o 
  -2   1  11      726.48      688.86     12.15 o 
  -1   1  11     1155.10     1179.98     55.94 o 
   0   1  11        4.72        8.79      5.06 o 
   1   1  11      359.19      335.19      7.37 o 
   3   1  11      124.77      207.88      5.78 o 
   4   1  11     2862.40     2954.43     41.10 o 
   5   1  11      201.77      237.42     14.50 o 
   6   1  11       98.47      106.07      9.36 o 
   7   1  11      187.98      168.23     18.81 o 
  -9   2  11       14.13        9.07     15.85 o 
  -8   2  11       16.98        3.92     11.61 o 
  -7   2  11        1.98        0.11      7.41 o 
  -6   2  11     1184.82     1183.99     56.25 o 
  -5   2  11        0.02        2.37      1.63 o 
  -4   2  11     3707.68     3618.82     27.89 o 
  -3   2  11       60.78       63.73      3.09 o 
  -2   2  11     9953.45     9048.49     71.00 o 
  -1   2  11      557.50      589.30     11.55 o 
   0   2  11       10.28       18.18      4.62 o 
   1   2  11      499.53      548.84     10.88 o 
   2   2  11     1163.51     1146.87     22.20 o 
   3   2  11       11.36       15.73      4.16 o 
   4   2  11    11594.83    10763.35    155.11 o 
   5   2  11        6.76        8.94      2.88 o 
   6   2  11       20.00       14.04      5.71 o 
   7   2  11       51.06       35.59     15.49 o 
  -9   3  11     1999.87     1866.61     91.30 o 
  -8   3  11     1070.80     1088.25     43.97 o 
  -7   3  11     1275.44     1263.39     61.23 o 
  -6   3  11      554.89      528.47     29.75 o 
  -5   3  11       12.29       15.74      5.34 o 
  -4   3  11      366.43      330.09      6.11 o 
  -3   3  11     3090.83     3056.89     59.22 o 
  -2   3  11     6091.39     6045.95    115.98 o 
  -1   3  11     3509.05     3383.38     42.59 o 
   0   3  11       17.48       28.20      6.55 o 
   1   3  11     1704.79     1888.88     47.22 o 
   2   3  11       85.66       41.93      9.22 o 
   3   3  11     5930.37     5879.45     48.26 o 
   4   3  11       12.78       14.37      4.07 o 
   5   3  11        5.77        5.45      5.89 o 
   6   3  11      268.28      261.32     13.15 o 
   7   3  11     1319.91     1299.46     44.61 o 
  -9   4  11       49.03       32.61     23.61 o 
  -8   4  11       78.16       77.64     44.71 o 
  -7   4  11      568.99      525.33     28.69 o 
  -6   4  11       10.42       17.86     13.52 o 
  -5   4  11        3.98        4.12      4.05 o 
  -4   4  11      159.00      167.21      4.83 o 
  -3   4  11      437.56      412.11      8.97 o 
  -2   4  11        0.74        8.34      3.69 o 
  -1   4  11        0.03        3.00      2.22 o 
   0   4  11        0.56       55.47      5.18 o 
   1   4  11      193.98      219.73      6.02 o 
   2   4  11      489.31      483.80     13.36 o 
   3   4  11       33.34       35.90      2.12 o 
   4   4  11      763.97      788.10     29.91 o 
   5   4  11        3.74        4.34      3.87 o 
   6   4  11       36.78       45.74     17.79 o 
   7   4  11      184.79      211.04     17.61 o 
  -9   5  11      254.15      230.41     21.07 o 
  -8   5  11      173.58      194.10     20.40 o 
  -7   5  11     1300.31     1393.82     58.41 o 
  -6   5  11       54.96       57.25     22.98 o 
  -5   5  11     2952.86     3071.03     92.18 o 
  -4   5  11     7763.66     7505.40    151.20 o 
  -3   5  11     3335.32     3399.68     48.02 o 
  -2   5  11     1333.74     1526.04     28.89 o 
  -1   5  11     2312.47     2314.89     33.84 o 
   0   5  11       37.49       68.46      7.54 o 
   1   5  11      302.05      317.89      7.39 o 
   2   5  11     3986.42     3598.12     82.73 o 
   3   5  11     4345.80     4340.63    150.78 o 
   4   5  11      403.37      393.09     19.73 o 
   5   5  11     1915.33     1991.84     41.02 o 
   6   5  11      355.40      339.62     16.94 o 
   7   5  11      306.79      302.30     20.96 o 
   8   5  11      107.72       88.90     15.14 o 
  -7   6  11       90.24       88.86     38.29 o 
  -6   6  11      118.22      110.27     17.41 o 
  -5   6  11      249.88      281.39     16.16 o 
  -4   6  11      652.30      627.00     20.62 o 
  -3   6  11      100.41      102.43      5.86 o 
  -2   6  11     8125.35     7590.09     65.41 o 
  -1   6  11       42.64       48.60      4.40 o 
   0   6  11        2.01        2.83      1.85 o 
   1   6  11        0.04        1.67      1.66 o 
   2   6  11     7305.18     6956.87     99.02 o 
   3   6  11       52.60       51.30     15.01 o 
   4   6  11     4006.72     4081.65     78.89 o 
   5   6  11        6.86        6.32      5.62 o 
   6   6  11      105.83      103.78     11.46 o 
   7   6  11        0.27       17.36     10.09 o 
   8   6  11      986.36     1073.99     43.37 o 
  -8   7  11      197.98      214.60     36.91 o 
  -7   7  11      824.87      848.98     41.40 o 
  -6   7  11      113.00      121.32     11.66 o 
  -5   7  11     1271.76     1339.76     42.01 o 
  -4   7  11     6686.45     6654.52    124.80 o 
  -3   7  11    11537.73    11122.76    160.88 o 
  -2   7  11      111.51      102.35      6.86 o 
  -1   7  11      334.31      325.64     14.85 o 
   0   7  11       37.62       38.44     10.62 o 
   1   7  11     6657.75     6593.83    105.75 o 
   2   7  11      989.90     1119.69     42.70 o 
   3   7  11     7586.23     7257.01    126.81 o 
   4   7  11      422.84      432.07     19.18 o 
   5   7  11       23.90       25.90     17.12 o 
   6   7  11        4.47        6.51      6.37 o 
   7   7  11      737.92      790.78     38.25 o 
   8   7  11       19.73        3.63     10.30 o 
  -8   8  11        7.74        5.12     11.86 o 
  -7   8  11       86.19       69.20     47.18 o 
  -6   8  11       64.62      109.96     51.66 o 
  -5   8  11        0.20        4.13      6.70 o 
  -4   8  11        0.09        9.00      7.29 o 
  -3   8  11      526.03      538.46     18.70 o 
  -2   8  11        2.68       12.89      6.31 o 
  -1   8  11       27.68       32.54      8.61 o 
   0   8  11        9.06       19.47      6.99 o 
   1   8  11       49.11       46.45      9.36 o 
   2   8  11       56.89       74.40     21.64 o 
   3   8  11        0.04        6.11      5.76 o 
   4   8  11       23.26       27.39      6.48 o 
   5   8  11       41.40       35.57     15.36 o 
   6   8  11      297.62      294.71     42.88 o 
   7   8  11        8.98        6.35     11.82 o 
  -6   9  11      524.50      592.56     28.16 o 
  -5   9  11      390.69      411.26     17.64 o 
  -4   9  11      579.00      594.51     19.01 o 
  -3   9  11     6045.16     6331.68    184.30 o 
  -2   9  11     2714.73     2870.89     58.66 o 
  -1   9  11     1365.35     1485.23     37.21 o 
   0   9  11       13.94       29.61     19.13 o 
   1   9  11     4085.82     4384.11    123.34 o 
   2   9  11      398.06      415.33     16.55 o 
   3   9  11     1602.47     1633.09     37.93 o 
   4   9  11      920.30      968.05     42.81 o 
   5   9  11        2.19        9.10      6.05 o 
   6   9  11      213.51      213.79     22.27 o 
  -7  10  11        8.74       13.55     15.67 o 
  -6  10  11      321.51      329.33     15.93 o 
  -5  10  11        0.50        3.35      3.68 o 
  -4  10  11      561.42      537.35     21.85 o 
  -3  10  11       67.68       62.91     20.17 o 
  -2  10  11     4357.20     4316.37     63.27 o 
  -1  10  11        0.65        3.11      3.71 o 
   0  10  11        8.25       10.27      6.20 o 
   1  10  11       89.13       91.38     17.97 o 
   2  10  11     1684.22     1760.51     42.41 o 
   3  10  11        2.04        3.03      6.35 o 
   4  10  11      843.54      873.65     25.69 o 
   5  10  11        3.57        6.30      7.15 o 
   6  10  11       35.48       25.83     23.08 o 
  -6  11  11        8.59        5.54     11.08 o 
  -5  11  11      202.97      220.90     25.96 o 
  -4  11  11     2078.21     2207.19     44.32 o 
  -3  11  11     2924.86     3099.17    101.88 o 
  -2  11  11     4092.05     4409.87     91.23 o 
  -1  11  11        0.13        5.33      2.95 o 
   0  11  11       22.90       17.84      6.57 o 
   1  11  11      994.10      998.04     42.89 o 
   2  11  11      814.07      845.38     34.35 o 
   3  11  11       66.85       59.63     20.32 o 
   4  11  11      456.32      475.92     28.99 o 
   5  11  11      101.01      113.74     27.39 o 
  -5  12  11      426.86      431.85     28.37 o 
  -4  12  11       52.99       47.72     21.27 o 
  -3  12  11        0.03       -0.28      7.41 o 
  -2  12  11        0.13       11.75      9.28 o 
  -1  12  11        3.99        5.40     14.01 o 
   0  12  11        0.69       14.49     11.04 o 
   1  12  11      205.99      195.99     15.51 o 
   2  12  11       83.82       77.93     26.58 o 
   3  12  11        1.54        7.38      6.13 o 
   4  12  11      181.29      160.56     32.42 o 
   5  12  11       18.73       10.30     17.19 o 
  -4  13  11       84.49       98.57     44.92 o 
  -3  13  11        1.77        5.89     11.22 o 
  -2  13  11       24.19       35.68     22.34 o 
  -1  13  11        1.24       14.01     20.33 o 
   1  13  11        2.04       10.66     11.58 o 
   2  13  11        0.26        4.91      4.92 o 
   3  13  11        4.78        8.50      9.17 o 
  -2  14  11      772.30      753.84     36.74 o 
  -1  14  11       43.51       39.77     24.77 o 
   0  14  11        2.58        6.46     12.70 o 
   1  14  11        6.31        7.97      5.83 o 
   2  14  11      599.77      616.31     22.89 o 
  -3 -14  12       56.81       38.43     27.03 o 
  -2 -14  12       72.82       70.40     44.64 o 
  -1 -14  12        0.04        0.03      5.24 o 
   0 -14  12      110.47       98.60     51.38 o 
   1 -14  12       58.32       40.23     34.23 o 
   2 -14  12        6.07       13.39     12.53 o 
  -4 -13  12      165.69      152.35     31.30 o 
  -3 -13  12       13.75       23.79     17.50 o 
  -2 -13  12      102.89      104.70     13.04 o 
  -1 -13  12      787.85      762.12     25.82 o 
   0 -13  12     1520.25     1617.56     65.00 o 
   1 -13  12      228.65      251.25     16.60 o 
   2 -13  12      161.02      186.95     20.79 o 
   3 -13  12      621.36      677.83     23.29 o 
   4 -13  12      230.02      234.13     16.68 o 
  -5 -12  12      135.19      136.54     20.36 o 
  -4 -12  12      106.84      123.87     20.33 o 
  -3 -12  12       41.77       31.87     26.26 o 
  -2 -12  12      475.75      464.83     18.20 o 
  -1 -12  12       80.93       69.76     23.25 o 
   0 -12  12     1489.09     1475.17     25.57 o 
   1 -12  12       23.78       21.18     10.56 o 
   2 -12  12     1450.14     1482.34     38.41 o 
   3 -12  12      290.52      245.84     13.03 o 
   4 -12  12      228.06      203.97     16.36 o 
   5 -12  12      322.52      247.20     16.29 o 
  -6 -11  12       57.35       64.09     26.26 o 
  -5 -11  12      223.57      243.43     21.10 o 
  -3 -11  12      682.85      693.03     38.57 o 
  -2 -11  12      140.94      143.88     12.05 o 
  -1 -11  12      341.79      343.15     12.20 o 
   0 -11  12      346.02      337.33     11.29 o 
   1 -11  12      398.18      412.70     15.02 o 
   2 -11  12       14.66       39.35     32.47 o 
   3 -11  12     3349.62     3545.86     86.74 o 
   4 -11  12      779.29      845.13     27.38 o 
   5 -11  12      410.09      443.44     19.98 o 
   6 -11  12      327.06      310.04     31.16 o 
  -7 -10  12        0.05       -1.06     11.33 o 
  -6 -10  12       92.67       96.55     16.94 o 
  -5 -10  12      308.52      302.08     22.06 o 
  -4 -10  12       45.87       60.77     25.37 o 
  -3 -10  12       40.83       35.57     11.19 o 
  -2 -10  12      426.35      414.80     16.82 o 
  -1 -10  12       27.16       30.43      8.80 o 
   0 -10  12      968.46      911.47     20.97 o 
   1 -10  12      367.99      353.51     11.14 o 
   2 -10  12        1.09        7.30      7.50 o 
   3 -10  12       12.11       11.02      7.42 o 
   4 -10  12       15.93       36.16     14.23 o 
   5 -10  12       44.35       33.76     15.69 o 
   6 -10  12       44.86       38.26     21.54 o 
  -7  -9  12     1445.79     1497.97     53.82 o 
  -6  -9  12      602.73      623.37     33.28 o 
  -5  -9  12      107.46      109.54     39.38 o 
  -4  -9  12      387.63      346.59     32.43 o 
  -3  -9  12      802.95      791.02     21.59 o 
  -2  -9  12     2644.41     2666.11     43.14 o 
  -1  -9  12       38.38       56.15     12.08 o 
   0  -9  12     9239.04     8921.14    169.32 o 
   1  -9  12    10438.19    10030.00    189.72 o 
   2  -9  12     1883.94     1844.16     44.31 o 
   3  -9  12       53.17       61.91     16.05 o 
   4  -9  12      461.42      477.37     17.10 o 
   5  -9  12      431.54      392.64     17.29 o 
   6  -9  12       42.85       46.58     38.25 o 
   7  -9  12      134.25      163.31     25.55 o 
  -8  -8  12      319.95      293.79     23.19 o 
  -7  -8  12        0.90        2.47     10.06 o 
  -6  -8  12     1573.42     1554.50     68.29 o 
  -5  -8  12      163.16      157.54     40.55 o 
  -4  -8  12      611.66      622.06     30.10 o 
  -3  -8  12        8.67       19.34      6.10 o 
  -2  -8  12      478.36      468.39     12.39 o 
  -1  -8  12       12.76       14.60      4.73 o 
   0  -8  12      187.99      188.74     10.75 o 
   1  -8  12        0.08        4.01      2.87 o 
   2  -8  12     2432.43     2412.13     44.69 o 
   3  -8  12       87.68       92.18     13.84 o 
   4  -8  12      196.79      205.01     15.33 o 
   5  -8  12        6.76        7.78      7.57 o 
   6  -8  12     2109.92     2210.40     38.43 o 
   7  -8  12        2.85        4.77      6.38 o 
  -8  -7  12       18.85       30.77     31.66 o 
  -7  -7  12      728.70      727.26     47.39 o 
  -6  -7  12       97.03      155.81     21.92 o 
  -5  -7  12     2693.08     2760.97    118.82 o 
  -4  -7  12     2704.88     2888.18     58.85 o 
  -3  -7  12      508.82      481.46     30.17 o 
  -2  -7  12     2618.91     2528.74     42.68 o 
  -1  -7  12      127.18      110.33      6.91 o 
   0  -7  12    16150.45    15390.50    152.24 o 
   1  -7  12     8336.27     7602.76    123.81 o 
   2  -7  12      319.88      329.17     10.19 o 
   3  -7  12     2111.28     2253.28     54.79 o 
   4  -7  12      386.26      438.88     16.17 o 
   5  -7  12      106.77      105.62     18.25 o 
   6  -7  12       14.09       12.03      8.05 o 
   7  -7  12      178.62      208.36     14.29 o 
   8  -7  12      308.22      297.16     33.76 o 
  -7  -6  12      143.65      150.05     17.22 o 
  -6  -6  12        2.72        6.67      8.96 o 
  -5  -6  12       34.62       68.31     26.36 o 
  -4  -6  12      429.31      421.20     12.18 o 
  -3  -6  12      578.62      576.33     17.64 o 
  -2  -6  12       46.35       53.21      7.21 o 
  -1  -6  12       21.39       29.64      7.36 o 
   0  -6  12      436.26      415.87      8.22 o 
   1  -6  12        0.66        8.48      5.81 o 
   2  -6  12       18.28       32.01      6.90 o 
   3  -6  12      206.17      213.33      9.21 o 
   4  -6  12      493.39      497.73     22.14 o 
   5  -6  12      316.01      263.93     24.49 o 
   6  -6  12        8.71        4.35      8.42 o 
   7  -6  12      175.11      163.05     23.36 o 
   8  -6  12       26.46       29.06     13.43 o 
  -8  -5  12      484.99      460.04     45.77 o 
  -7  -5  12      830.96      842.06     36.81 o 
  -6  -5  12      566.13      603.38     19.73 o 
  -5  -5  12     6023.06     6224.01    118.72 o 
  -4  -5  12     1247.48     1260.34     36.90 o 
  -3  -5  12       63.77      107.37      7.85 o 
  -2  -5  12     3865.59     3942.09     60.20 o 
  -1  -5  12      652.44      787.22     17.26 o 
   0  -5  12     7990.97     7625.46    101.82 o 
   1  -5  12     7578.44     7556.52     48.27 o 
   2  -5  12      850.44      989.33     17.55 o 
   3  -5  12     2826.33     2659.23     59.06 o 
   4  -5  12      513.67      527.36     16.96 o 
   5  -5  12     1752.18     1724.43     43.00 o 
   6  -5  12      747.58      682.43     27.70 o 
   7  -5  12      423.96      435.09     20.11 o 
   8  -5  12       60.49       60.00     28.54 o 
  -8  -4  12     1416.26     1325.96     39.21 o 
  -7  -4  12      502.39      525.73     45.52 o 
  -6  -4  12       33.47       98.66     51.08 o 
  -5  -4  12       10.39       15.57      6.51 o 
  -4  -4  12     3420.29     3377.54     41.24 o 
  -3  -4  12       82.82       83.37      4.01 o 
  -2  -4  12     1589.61     1467.65     28.97 o 
  -1  -4  12       20.39       20.54      3.12 o 
   0  -4  12    13486.14    12109.37     95.07 o 
   1  -4  12       59.14       75.80      6.32 o 
   2  -4  12      858.78      798.93     16.32 o 
   3  -4  12       26.15       23.32      4.09 o 
   4  -4  12      119.07      116.85      5.80 o 
   5  -4  12      124.85      112.64      7.82 o 
   6  -4  12     4981.36     5004.96     78.29 o 
   7  -4  12       53.66       50.16     20.33 o 
   8  -4  12        0.47        1.76      5.09 o 
  -8  -3  12     1903.12     1837.85     67.86 o 
  -7  -3  12     1431.05     1454.60     37.98 o 
  -6  -3  12     7290.09     7191.07    101.96 o 
  -5  -3  12     1216.72     1222.37     28.63 o 
  -4  -3  12       60.01       66.80      5.76 o 
  -3  -3  12     1036.99     1174.61     21.71 o 
  -2  -3  12    20912.44    19229.38    254.13 o 
  -1  -3  12    11565.46    11037.57    193.66 o 
   0  -3  12     1368.80     1368.83     20.33 o 
   2  -3  12      165.37      182.12      4.62 o 
   3  -3  12      223.96      241.97      6.56 o 
   4  -3  12       12.81       14.30      4.23 o 
   5  -3  12     1238.46     1131.60     34.94 o 
   6  -3  12       26.31       26.10     10.52 o 
   7  -3  12      225.32      241.06     13.38 o 
   8  -3  12     2191.57     2128.34     53.20 o 
   9  -3  12      200.83      204.26     21.92 o 
  -9  -2  12       39.44       29.78     19.48 o 
  -8  -2  12       45.42       57.81     37.13 o 
  -7  -2  12       60.76       58.49     10.62 o 
  -6  -2  12      475.28      491.50     17.82 o 
  -5  -2  12      138.49      139.97      9.21 o 
  -4  -2  12      120.14      118.66     13.82 o 
  -3  -2  12       28.15       30.68      9.96 o 
  -2  -2  12      339.45      351.33     18.11 o 
  -1  -2  12      137.03      132.35      4.23 o 
   0  -2  12      159.86      172.69      5.94 o 
   1  -2  12       58.23       65.24      3.39 o 
   2  -2  12      110.17      137.63      4.44 o 
   3  -2  12      253.28      265.62      5.88 o 
   4  -2  12      458.21      458.08     16.47 o 
   5  -2  12        0.47        1.70      2.85 o 
   6  -2  12        0.27        4.89      5.12 o 
   7  -2  12        2.25        2.35      4.93 o 
   8  -2  12      107.69       96.83     26.03 o 
  -9  -1  12     1613.34     1603.06     53.57 o 
  -8  -1  12      873.33      877.63     38.71 o 
  -7  -1  12     1077.76     1074.05     24.75 o 
  -6  -1  12     4059.66     4040.16     75.42 o 
  -5  -1  12     7363.46     7084.90    110.89 o 
  -4  -1  12     1375.05     1498.58     21.91 o 
  -3  -1  12        0.02        8.48      6.76 o 
  -2  -1  12        9.21       34.35      7.51 o 
  -1  -1  12      205.53      162.06     16.33 o 
   0  -1  12     6390.06     6050.10     79.29 o 
   1  -1  12       20.48      105.39      6.20 o 
   2  -1  12     3190.60     3210.86     40.36 o 
   3  -1  12      931.17      994.65     25.00 o 
   4  -1  12      460.73      471.69     16.09 o 
   5  -1  12     1948.56     1936.89     30.36 o 
   6  -1  12     1845.77     1940.36     49.26 o 
   7  -1  12      166.72      150.55     11.99 o 
  -9   0  12        0.45        0.81     17.96 o 
  -8   0  12     2273.30     2168.13    103.01 o 
  -7   0  12        7.05        4.80      7.94 o 
  -6   0  12     2952.09     2928.55     54.17 o 
  -5   0  12        1.18        0.77      2.86 o 
  -4   0  12      325.93      270.82      5.31 o 
  -3   0  12       12.38       13.01      4.00 o 
  -2   0  12      108.23      113.67      3.08 o 
  -1   0  12        4.40        4.77      1.93 o 
   1   0  12        2.86        4.84      1.45 o 
   2   0  12     1644.57     1630.09     27.41 o 
   3   0  12        6.56        7.87      3.13 o 
   4   0  12     1169.78     1153.46     22.62 o 
   5   0  12       35.36       34.97      9.94 o 
   6   0  12     2679.91     2774.35     67.19 o 
   7   0  12        6.88        4.18      6.13 o 
  -9   1  12     1210.40     1189.60     54.03 o 
  -8   1  12     1562.15     1635.14     48.38 o 
  -7   1  12      747.10      703.58     41.89 o 
  -6   1  12     3360.38     3372.21     63.42 o 
  -5   1  12     8629.63     8209.09    128.14 o 
  -4   1  12      645.30      728.26     15.01 o 
  -3   1  12        4.65       10.52      4.21 o 
  -2   1  12       99.45      135.67      6.44 o 
  -1   1  12      366.65      271.78      7.65 o 
   0   1  12     3856.54     3887.00     24.42 o 
   1   1  12      118.85      352.36     39.05 o 
   2   1  12     2532.18     2443.82     43.23 o 
   3   1  12       22.40       30.96      7.47 o 
   4   1  12       85.13       82.58      9.87 o 
   5   1  12     1660.89     1588.69     25.01 o 
   6   1  12     1827.19     1900.99     36.16 o 
   7   1  12      245.36      220.25     13.59 o 
  -9   2  12        2.11        1.66     14.82 o 
  -8   2  12        9.70       12.81      9.18 o 
  -7   2  12        5.65       15.10     10.16 o 
  -6   2  12      229.94      210.93     18.03 o 
  -5   2  12       29.13       35.39      3.72 o 
  -4   2  12       12.05       10.86      5.22 o 
  -3   2  12       60.08       67.65      4.51 o 
  -2   2  12      222.35      219.17      5.72 o 
  -1   2  12       41.09       39.40      3.34 o 
   0   2  12        3.29       11.33      3.37 o 
   1   2  12       82.76       94.15      3.11 o 
   2   2  12      131.24      165.16     18.70 o 
   3   2  12       13.12       15.61      4.67 o 
   4   2  12      504.94      506.23     31.07 o 
   5   2  12        8.92        8.43      3.10 o 
   6   2  12       30.01       22.62      8.72 o 
   7   2  12       26.29       22.61     11.01 o 
  -9   3  12      466.66      481.39     30.60 o 
  -8   3  12     3424.44     3370.93    127.15 o 
  -7   3  12     1029.53     1018.19     53.85 o 
  -6   3  12     2208.12     2075.67     84.34 o 
  -5   3  12     1186.96     1216.90     19.29 o 
  -4   3  12      635.09      592.17      8.94 o 
  -3   3  12     1757.78     1855.84     29.53 o 
  -2   3  12    19021.60    17572.30    335.17 o 
   0   3  12    11138.72    10673.45     96.68 o 
   1   3  12    15021.62    14954.96    204.82 o 
   2   3  12     1723.78     1773.77     40.00 o 
   3   3  12      194.05      201.01      6.37 o 
   4   3  12       60.42       58.65      6.33 o 
   5   3  12      291.09      285.88     10.71 o 
   6   3  12     2310.58     2378.62     39.39 o 
   7   3  12      835.17      796.58     19.94 o 
  -9   4  12      109.56       73.69     50.89 o 
  -8   4  12      122.06      120.76     39.42 o 
  -7   4  12       55.10       60.66     37.16 o 
  -6   4  12     4828.67     4795.38    206.45 o 
  -5   4  12        6.84       16.09      5.76 o 
  -4   4  12     1099.45     1133.44     17.07 o 
  -3   4  12       31.74       43.41      4.87 o 
  -2   4  12      645.53      635.32     11.55 o 
  -1   4  12      140.97      151.99      5.74 o 
   0   4  12    10011.44     8777.42     70.68 o 
   1   4  12       95.82      106.77      4.22 o 
   2   4  12     1654.67     1715.15     25.27 o 
   3   4  12       33.97       34.67      3.78 o 
   4   4  12     1968.12     1920.75     41.05 o 
   5   4  12        0.26        6.95      9.07 o 
   6   4  12      214.00      242.78     11.12 o 
   7   4  12       90.16       87.41     49.48 o 
  -7   5  12     1114.75     1093.57     60.28 o 
  -6   5  12     1015.47      998.90     67.97 o 
  -5   5  12     6403.40     6606.02    159.97 o 
  -4   5  12      538.87      578.41     12.35 o 
  -3   5  12     2919.14     3012.26     30.23 o 
  -2   5  12      665.57      668.79     12.55 o 
  -1   5  12     6099.51     6226.19     46.56 o 
   0   5  12     1706.29     1807.13     26.93 o 
   1   5  12      135.05      187.59      6.36 o 
   2   5  12     7854.07     8114.31     86.14 o 
   3   5  12      915.23      933.13     26.21 o 
   4   5  12     2223.54     2249.28     58.14 o 
   5   5  12     3008.97     3003.48     89.76 o 
   6   5  12      572.07      556.21     24.81 o 
   7   5  12      397.06      339.56     34.66 o 
   8   5  12      190.04      142.64     49.16 o 
  -7   6  12       31.64       13.45     11.86 o 
  -6   6  12      238.01      217.03     14.92 o 
  -5   6  12       36.25       35.83     14.33 o 
  -4   6  12       81.61       84.81      9.50 o 
  -3   6  12      224.57      223.64     10.25 o 
  -2   6  12        7.43       17.31     15.92 o 
  -1   6  12       99.47      109.37      6.03 o 
   0   6  12        3.19        7.07      2.97 o 
   1   6  12       11.76       17.42      3.53 o 
   2   6  12      430.51      485.59     29.78 o 
   3   6  12       21.14       21.25      8.09 o 
   4   6  12      277.03      247.55     15.71 o 
   5   6  12      175.18      186.33     12.60 o 
   6   6  12        6.68       13.39      6.07 o 
   7   6  12        0.09        5.75      8.79 o 
   8   6  12      267.61      268.45     24.03 o 
  -6   7  12       99.67      105.18     13.30 o 
  -5   7  12      646.06      690.00     40.72 o 
  -4   7  12     2826.34     2869.83     77.03 o 
  -3   7  12     4913.07     4824.71     94.23 o 
  -2   7  12      439.06      445.13     13.49 o 
  -1   7  12     9025.71     8175.77    147.54 o 
   0   7  12     1551.37     1549.24     30.70 o 
   2   7  12    15888.95    14555.44    184.18 o 
   3   7  12      263.77      310.59     19.09 o 
   4   7  12      960.10      994.06     29.03 o 
   5   7  12     1635.98     1572.31     51.63 o 
   6   7  12      905.80      918.99     24.47 o 
   7   7  12      293.16      318.00     23.86 o 
  -7   8  12        0.04        3.81     11.50 o 
  -6   8  12     2626.88     2842.41     88.31 o 
  -5   8  12       14.07       14.15      9.44 o 
  -4   8  12      125.47      126.51      9.16 o 
  -3   8  12       55.71       64.23     20.88 o 
  -2   8  12     1929.81     1908.12     39.47 o 
  -1   8  12       47.77       44.66      5.75 o 
   0   8  12        1.24        4.00      3.29 o 
   1   8  12      309.33      305.31     12.75 o 
   2   8  12     2332.62     2452.93     50.89 o 
   3   8  12       92.12       84.44     24.23 o 
   4   8  12      370.05      382.34     41.64 o 
   5   8  12       54.80       49.45     18.47 o 
   6   8  12      298.05      321.46     24.60 o 
  -6   9  12        1.40       17.42     20.34 o 
  -5   9  12      525.66      580.58     21.47 o 
  -4   9  12      201.07      200.23     13.69 o 
  -3   9  12       53.07       70.23     22.73 o 
  -2   9  12      637.66      627.54     22.27 o 
  -1   9  12    12441.45    12187.61    164.10 o 
   0   9  12    26386.82    24826.86    197.40 o 
   1   9  12       97.62      167.85     31.65 o 
   2   9  12     3069.36     3172.97     98.39 o 
   3   9  12        7.03        6.43      7.74 o 
   4   9  12      238.55      225.91     18.89 o 
   5   9  12      146.12      145.92     26.02 o 
   6   9  12      469.74      471.97     28.94 o 
  -7  10  12        7.68        6.60      5.68 o 
  -6  10  12       79.33       93.10     16.93 o 
  -5  10  12      431.14      431.28     23.61 o 
  -4  10  12       67.78       59.00     25.87 o 
  -3  10  12      237.09      221.03     13.48 o 
  -2  10  12       12.96       24.42     13.10 o 
  -1  10  12       84.40       68.78     24.12 o 
   0  10  12      566.58      562.33     20.53 o 
   1  10  12      215.03      215.92     14.79 o 
   2  10  12      263.84      261.89     24.10 o 
   3  10  12       82.32       73.04     24.74 o 
   4  10  12        5.20        7.25      5.74 o 
   5  10  12       13.70       12.87      8.89 o 
  -6  11  12       21.07       12.98      8.38 o 
  -5  11  12       19.68        9.22      6.11 o 
  -4  11  12       19.82       38.14     16.04 o 
  -3  11  12     3141.84     3229.45     60.77 o 
  -2  11  12      133.72      129.80     75.52 o 
  -1  11  12     1262.94     1258.70     77.62 o 
   0  11  12      326.71      337.66     16.88 o 
   1  11  12     1899.18     1989.60     51.82 o 
   2  11  12      663.47      754.26     31.90 o 
   3  11  12      917.75      952.03     29.69 o 
   4  11  12      939.59      951.21     63.38 o 
   5  11  12      171.92      195.68     17.26 o 
  -5  12  12        0.39        8.34      9.73 o 
  -4  12  12      101.20       79.26     25.20 o 
  -3  12  12      220.81      201.79     27.46 o 
  -2  12  12     1614.06     1663.34     47.89 o 
  -1  12  12       86.56       74.74     23.15 o 
   0  12  12       96.37       99.95     15.52 o 
   1  12  12        6.64        3.95      8.82 o 
   2  12  12     1271.11     1359.08     30.11 o 
   3  12  12       49.67       39.61     20.39 o 
   4  12  12       49.07       27.07     20.34 o 
  -4  13  12      383.43      418.61     28.73 o 
  -1  13  12      462.15      483.41     31.27 o 
   0  13  12     2683.17     3057.62    111.38 o 
   1  13  12      304.56      318.65     33.68 o 
   2  13  12      142.21      132.27     23.95 o 
   3  13  12      413.66      472.58     22.04 o 
  -2  14  12       84.53       80.18     60.70 o 
  -1  14  12       18.53        5.96     13.87 o 
   0  14  12      122.11       95.42     57.95 o 
   1  14  12       43.52       25.25     11.01 o 
  -3 -14  13       25.50       23.29     20.93 o 
  -2 -14  13      788.45      695.57     32.50 o 
  -1 -14  13        7.14       12.61      8.95 o 
   0 -14  13        5.52       11.47     11.12 o 
   1 -14  13       81.11       99.17     25.90 o 
   2 -14  13       16.07       14.27      9.53 o 
  -4 -13  13       75.06       46.94     33.77 o 
  -3 -13  13        9.85       12.60      8.36 o 
  -2 -13  13      642.11      611.89     22.55 o 
  -1 -13  13      220.89      248.37     31.06 o 
   0 -13  13        4.40        7.73     13.16 o 
   1 -13  13       45.31       63.04     21.25 o 
   2 -13  13        3.06        4.69      5.21 o 
   3 -13  13      221.22      236.22     18.45 o 
   4 -13  13        0.05       17.52     13.38 o 
  -5 -12  13       96.56       81.27     57.31 o 
  -4 -12  13        3.00       13.20     19.34 o 
  -3 -12  13        9.14       17.29     14.57 o 
  -2 -12  13       21.32       28.80     13.01 o 
  -1 -12  13       32.28       42.58     11.24 o 
   0 -12  13        6.94       11.92      7.41 o 
   1 -12  13        8.77        1.27      5.55 o 
   2 -12  13       25.47       28.83     13.12 o 
   3 -12  13       80.38       61.31     20.14 o 
   4 -12  13      146.04      142.28     14.42 o 
   5 -12  13       14.02       14.88      9.33 o 
  -6 -11  13      137.82      122.67     64.86 o 
  -4 -11  13     4297.98     4301.67    118.33 o 
  -3 -11  13      840.51      892.84     38.47 o 
  -2 -11  13      427.66      426.85     15.26 o 
  -1 -11  13      188.53      195.82      9.71 o 
   0 -11  13       15.93       20.96      5.20 o 
   1 -11  13      329.45      333.00     14.29 o 
   2 -11  13     4806.45     4958.74     81.52 o 
   3 -11  13      169.58      189.01     17.08 o 
   4 -11  13       37.44       40.74     19.48 o 
   5 -11  13       79.98       53.38     28.04 o 
  -7 -10  13       59.43       49.37     43.55 o 
  -6 -10  13      288.54      271.59     22.48 o 
  -5 -10  13       11.95       12.85     14.26 o 
  -4 -10  13        1.83        9.46     16.94 o 
  -3 -10  13       38.55       45.45     22.73 o 
  -2 -10  13     4330.69     4280.41     55.68 o 
  -1 -10  13        1.59        5.28      4.67 o 
   0 -10  13        4.90        8.64      7.13 o 
   1 -10  13       79.10       72.44     21.43 o 
   2 -10  13     1029.59     1040.81     26.65 o 
   3 -10  13       39.68       41.09     16.58 o 
   4 -10  13     2575.84     2577.29     76.71 o 
   5 -10  13        0.99        5.14      5.49 o 
   6 -10  13       14.94       16.54      9.01 o 
  -7  -9  13     1449.39     1438.61     50.78 o 
  -6  -9  13      831.75      841.60     50.57 o 
  -5  -9  13      373.18      345.14     20.47 o 
  -4  -9  13      707.90      700.09     41.68 o 
  -3  -9  13     5607.79     5882.91    169.36 o 
  -2  -9  13     4307.78     4388.52     87.08 o 
  -1  -9  13      148.22      242.58     16.22 o 
   0  -9  13        3.16       12.84      7.92 o 
   1  -9  13     5262.89     5185.20     66.62 o 
   2  -9  13      434.88      447.42     19.14 o 
   3  -9  13     1932.34     1803.43     45.43 o 
   4  -9  13      571.40      591.81     19.87 o 
   5  -9  13       14.03       17.39     12.96 o 
   6  -9  13      279.26      295.94     40.27 o 
   7  -9  13      339.68      338.05     18.13 o 
  -8  -8  13        7.79        8.79     10.30 o 
  -7  -8  13       10.00       12.42     10.34 o 
  -6  -8  13       78.48      111.16     37.30 o 
  -5  -8  13       28.01       34.90     10.76 o 
  -4  -8  13        8.65       15.20      5.29 o 
  -3  -8  13      652.77      660.66     13.68 o 
  -2  -8  13       63.73       66.83     10.19 o 
  -1  -8  13      100.11       98.24      7.77 o 
   0  -8  13        1.92        8.24      6.93 o 
   1  -8  13       19.95       21.17      7.84 o 
   2  -8  13      152.20      149.16      8.17 o 
   3  -8  13        0.20        2.21      6.29 o 
   4  -8  13        2.51        6.01      7.72 o 
   5  -8  13       16.47       10.53      8.20 o 
   6  -8  13      238.94      249.92     17.71 o 
   7  -8  13        3.80        4.01      5.43 o 
  -8  -7  13        9.39       16.69     16.76 o 
  -7  -7  13      658.68      677.50     33.35 o 
  -6  -7  13       10.28       18.85      7.59 o 
  -5  -7  13      612.18      680.43     34.58 o 
  -4  -7  13     6776.75     6660.70     96.19 o 
  -3  -7  13    13398.53    12582.52    129.69 o 
  -2  -7  13      173.41      195.39     14.55 o 
  -1  -7  13      162.48      184.99     12.59 o 
   0  -7  13       36.48       42.91      9.87 o 
   1  -7  13     8136.43     7519.84    105.64 o 
   2  -7  13      191.21      189.36     41.87 o 
   3  -7  13     6864.67     6239.95    109.58 o 
   4  -7  13     1596.06     1501.99     40.41 o 
   5  -7  13      111.13      114.18     20.72 o 
   6  -7  13       11.88        5.41      7.11 o 
   7  -7  13      850.24      899.91     30.44 o 
   8  -7  13      174.42      155.07     24.77 o 
  -8  -6  13     2522.88     2534.26     88.97 o 
  -7  -6  13        0.97        4.48      8.54 o 
  -6  -6  13       92.07       85.83     33.88 o 
  -5  -6  13      295.46      314.31     11.23 o 
  -4  -6  13     4303.03     4109.08     57.43 o 
  -3  -6  13       34.07       33.89      4.42 o 
  -2  -6  13     4884.74     4623.01    133.27 o 
  -1  -6  13        0.42        2.02      1.70 o 
   0  -6  13        1.00        1.85      2.09 o 
   1  -6  13        0.05        1.54      1.68 o 
   2  -6  13    10764.49     9662.05    155.16 o 
   3  -6  13       62.32       57.54      5.96 o 
   4  -6  13      385.86      347.78     15.23 o 
   5  -6  13       31.21       35.80      9.74 o 
   6  -6  13      199.12      185.24     12.07 o 
   7  -6  13       10.61        9.93      6.13 o 
   8  -6  13      611.56      612.88     20.26 o 
  -8  -5  13      189.48      185.84     34.41 o 
  -7  -5  13       45.83       61.86     37.30 o 
  -6  -5  13     1585.07     1586.92     44.17 o 
  -5  -5  13     1535.71     1575.68     42.77 o 
  -4  -5  13     4369.73     4404.39    164.36 o 
  -3  -5  13     8459.80     8349.43    123.64 o 
  -2  -5  13     1306.78     1092.64     17.46 o 
  -1  -5  13       13.18       23.26      5.36 o 
   0  -5  13        6.41       32.63     14.52 o 
   1  -5  13     7725.21     7339.69     48.85 o 
   2  -5  13      158.87      231.15     11.96 o 
   3  -5  13     3045.20     3178.23     72.51 o 
   4  -5  13     3130.37     3101.64     54.93 o 
   5  -5  13     1838.44     1919.31     49.64 o 
   6  -5  13      154.87      149.52     11.24 o 
   7  -5  13      767.09      802.42     31.74 o 
   8  -5  13        6.68       14.38      8.56 o 
  -8  -4  13      145.89      110.11     28.73 o 
  -7  -4  13      559.46      545.93     16.03 o 
  -6  -4  13      248.26      252.29     18.00 o 
  -5  -4  13       90.24       88.36      8.29 o 
  -4  -4  13        2.46       13.76      9.12 o 
  -3  -4  13      237.86      228.18      4.81 o 
  -2  -4  13      188.50      198.58      5.95 o 
  -1  -4  13      149.38      165.67      6.65 o 
   0  -4  13        8.97       67.02      7.10 o 
   1  -4  13      189.85      191.93      5.48 o 
   2  -4  13        1.55       13.68      5.45 o 
   3  -4  13      201.97      196.41      5.33 o 
   4  -4  13      373.91      379.67      7.82 o 
   5  -4  13       27.44       26.60     11.69 o 
   6  -4  13      427.95      453.48     35.64 o 
   7  -4  13       67.64       69.93     22.85 o 
   8  -4  13       87.56       82.38     13.13 o 
  -8  -3  13      756.70      742.12     34.97 o 
  -7  -3  13     1676.20     1729.29     83.23 o 
  -6  -3  13       56.20       49.37     38.18 o 
  -5  -3  13       64.53       63.22      7.79 o 
  -4  -3  13        6.44       10.71      4.25 o 
  -3  -3  13     5508.88     5311.23     38.44 o 
  -2  -3  13       19.41       81.68      9.70 o 
  -1  -3  13     4066.69     4215.92     46.30 o 
   0  -3  13       56.06      135.39     16.68 o 
   1  -3  13    12293.04    11840.94     92.66 o 
   2  -3  13      571.62      621.26     12.58 o 
   3  -3  13     2205.16     2384.82     34.38 o 
   4  -3  13     1288.20     1210.18     22.38 o 
   5  -3  13        4.17        5.87      2.96 o 
   6  -3  13      390.54      405.53     23.03 o 
   7  -3  13     1246.25     1312.36     32.17 o 
   8  -3  13     1351.69     1384.42     38.00 o 
  -9  -2  13      167.90      155.56     16.16 o 
  -8  -2  13     1338.88     1541.55     60.56 o 
  -7  -2  13      116.33      105.52     10.08 o 
  -6  -2  13      104.17       99.11      8.37 o 
  -5  -2  13       16.70       22.32      6.90 o 
  -4  -2  13     7450.76     6764.50    349.04 o 
  -3  -2  13       93.35       95.72      2.23 o 
  -2  -2  13     2773.05     2649.14     55.94 o 
  -1  -2  13      161.06      173.09      5.18 o 
   0  -2  13        1.83        2.82      1.24 o 
   1  -2  13      257.00      297.77      7.82 o 
   2  -2  13     9731.45     9002.42    145.08 o 
   3  -2  13       51.26       56.57      3.47 o 
   4  -2  13      755.98      708.59     31.54 o 
   5  -2  13       12.83       12.59      4.54 o 
   6  -2  13      138.36      131.76     11.32 o 
   7  -2  13       17.68       15.09      7.25 o 
   8  -2  13      588.94      560.20     18.15 o 
  -9  -1  13        7.47       14.29     16.90 o 
  -8  -1  13       63.47       48.49     23.15 o 
  -7  -1  13      924.41      935.10     43.67 o 
  -6  -1  13      267.68      299.12     18.25 o 
  -5  -1  13     1857.29     1966.57     50.84 o 
  -4  -1  13      523.18      588.97     16.16 o 
  -3  -1  13     4894.99     4712.44     82.60 o 
  -2  -1  13    22680.07    20998.73     80.25 o 
  -1  -1  13     5562.46     5053.91     36.35 o 
   0  -1  13       31.97       35.14      6.21 o 
   1  -1  13     8616.62     7748.94     76.27 o 
   2  -1  13      201.80      181.15      5.69 o 
   3  -1  13     6335.85     6304.78     78.15 o 
   4  -1  13     5939.27     5975.35     79.88 o 
   5  -1  13       51.42       57.39      7.00 o 
   6  -1  13      296.81      315.75     16.32 o 
   7  -1  13      189.83      207.42     10.77 o 
   8  -1  13      543.39      531.05     24.63 o 
  -9   0  13        0.08        6.81     12.03 o 
  -8   0  13     1225.88     1164.79     48.31 o 
  -7   0  13       33.28       35.78     17.65 o 
  -6   0  13       36.25       56.56      9.59 o 
  -5   0  13       46.77       59.17     10.07 o 
  -4   0  13     1185.31     1154.52     36.08 o 
  -3   0  13       40.40       38.29      4.42 o 
  -2   0  13        9.96       17.00      4.52 o 
  -1   0  13       44.34       48.15      2.44 o 
   1   0  13       89.07       87.69      3.22 o 
   2   0  13      255.34      248.49      7.64 o 
   3   0  13       39.89       38.24      3.42 o 
   4   0  13      746.33      796.68     23.82 o 
   5   0  13        5.50        7.67      2.26 o 
   6   0  13      107.53      120.53     14.69 o 
   7   0  13        6.83        4.62      4.69 o 
  -9   1  13       12.55       23.96     16.87 o 
  -8   1  13       84.44       71.75     31.06 o 
  -7   1  13      109.26       97.37     13.06 o 
  -6   1  13      262.85      284.19     11.16 o 
  -5   1  13     2444.38     2573.15     58.92 o 
  -4   1  13     1185.37     1252.07     17.57 o 
  -3   1  13     3159.82     3075.26     52.96 o 
  -2   1  13    21256.25    19329.47    253.67 o 
  -1   1  13     8913.64     8141.61     55.73 o 
   0   1  13       45.74       38.70     25.37 o 
   1   1  13     8953.09     8563.51    150.21 o 
   2   1  13     3290.56     3293.25     50.67 o 
   3   1  13     8806.77     8790.84     66.52 o 
   4   1  13     5562.31     5791.79     50.88 o 
   5   1  13      159.09      141.82     48.58 o 
   6   1  13      236.62      226.31     19.13 o 
   7   1  13       94.14       85.12     16.87 o 
  -9   2  13      144.58      133.75     18.92 o 
  -8   2  13      301.65      328.87     26.36 o 
  -7   2  13        0.70        4.73      6.14 o 
  -6   2  13       44.67       40.41     29.61 o 
  -5   2  13        0.09        2.48      2.52 o 
  -4   2  13     6457.63     6055.78    183.20 o 
  -3   2  13        4.02        7.43      1.86 o 
  -2   2  13      801.80      765.60     14.31 o 
  -1   2  13      307.81      329.62      6.43 o 
   0   2  13       65.48       81.38      8.78 o 
   1   2  13      261.53      283.13      7.76 o 
   2   2  13      805.28      862.53     63.40 o 
   3   2  13       17.05       21.90      3.91 o 
   4   2  13     5290.27     4900.93     85.26 o 
   5   2  13        7.73        7.81      3.35 o 
   6   2  13      188.07      179.15     10.82 o 
   7   2  13        3.82        4.59      4.44 o 
  -8   3  13        3.42        4.69     15.70 o 
  -7   3  13      201.96      191.52     35.04 o 
  -6   3  13      222.59      226.63     26.22 o 
  -5   3  13       17.42       26.54      6.73 o 
  -4   3  13     1684.42     1584.79     30.37 o 
  -3   3  13      101.43       86.90     14.53 o 
  -2   3  13      404.63      277.81     15.24 o 
  -1   3  13    10177.79     9835.63     81.82 o 
   0   3  13      396.83      911.10     25.58 o 
   1   3  13    10492.30    10461.37     84.21 o 
   2   3  13      987.32      980.10     19.58 o 
   3   3  13      444.16      407.42      6.83 o 
   4   3  13      257.77      242.42      7.68 o 
   5   3  13      203.38      218.45     24.08 o 
   6   3  13      290.38      300.55     14.44 o 
   7   3  13      107.40       75.79     29.26 o 
  -8   4  13      207.93      242.97     28.44 o 
  -7   4  13      419.72      376.12     22.48 o 
  -5   4  13        0.59        3.16      5.65 o 
  -4   4  13        6.03       17.21      4.67 o 
  -3   4  13       12.59       13.21      4.73 o 
  -2   4  13      466.80      466.21     10.26 o 
  -1   4  13      559.88      578.86     17.97 o 
   0   4  13       11.35       42.86     13.60 o 
   1   4  13       31.79       27.89      3.97 o 
   2   4  13      255.64      302.13      6.01 o 
   3   4  13       10.29       17.48      6.54 o 
   4   4  13        2.58        7.79      4.55 o 
   5   4  13       24.21       32.24      9.13 o 
   6   4  13       30.05       43.77     14.48 o 
   7   4  13       33.17       22.73     17.79 o 
  -9   5  13      160.17      124.82     15.95 o 
  -8   5  13      362.10      387.52     24.39 o 
  -7   5  13     1959.93     1910.93     56.99 o 
  -6   5  13     1678.29     1646.40     59.89 o 
  -5   5  13       49.83       71.89     30.20 o 
  -4   5  13     1066.10      965.26     19.17 o 
  -3   5  13       26.19       56.01      9.58 o 
  -2   5  13     4420.44     4012.65     85.38 o 
  -1   5  13    10064.62     9675.86    162.66 o 
   0   5  13      117.11      172.64     11.68 o 
   1   5  13     6484.71     6532.78    146.40 o 
   2   5  13     4966.40     4673.80     77.67 o 
   3   5  13     2098.32     2050.16     45.35 o 
   4   5  13     1026.54     1047.20     29.97 o 
   5   5  13      448.75      474.07     27.01 o 
   6   5  13      653.83      617.95     32.24 o 
   7   5  13      312.83      329.51     22.90 o 
  -8   6  13      395.14      351.60     24.77 o 
  -7   6  13       26.54       26.54     13.55 o 
  -6   6  13      101.55      115.28     11.91 o 
  -5   6  13      264.48      279.81     11.87 o 
  -4   6  13      838.96      834.16     33.51 o 
  -3   6  13        4.78        6.02      2.77 o 
  -2   6  13     6867.95     6435.78     56.48 o 
  -1   6  13        0.70        3.11      2.52 o 
   0   6  13       39.20       50.85      6.95 o 
   1   6  13        2.80        6.31      2.58 o 
   2   6  13      697.82      667.93     24.95 o 
   3   6  13        9.99       15.62      8.19 o 
   4   6  13     3770.86     3826.38     78.45 o 
   5   6  13       94.44       91.95     14.83 o 
   6   6  13      274.62      247.07     11.98 o 
   7   6  13       64.89       72.77     43.48 o 
   8   6  13     1982.38     1976.82     53.64 o 
  -6   7  13      164.54      187.24     13.94 o 
  -5   7  13      298.97      311.09     18.86 o 
  -4   7  13       66.84       89.76     25.78 o 
  -3   7  13       92.08       90.26     11.58 o 
  -2   7  13     1872.94     1922.18     45.53 o 
  -1   7  13    13269.75    12464.59    193.00 o 
   0   7  13      103.20      105.83      8.18 o 
   1   7  13     6169.13     5966.41     98.35 o 
   2   7  13     2619.19     2783.77     64.62 o 
   3   7  13     3719.72     3870.85     66.04 o 
   4   7  13      247.97      272.37     14.85 o 
   5   7  13      386.09      394.23     15.23 o 
   6   7  13      447.33      424.77     19.86 o 
   7   7  13      162.44      198.30     20.43 o 
  -6   8  13      140.54      189.90     19.48 o 
  -5   8  13      101.63       94.77     11.54 o 
  -4   8  13      220.82      221.98     12.21 o 
  -3   8  13      104.99      109.44     10.69 o 
  -2   8  13      102.93      107.56      7.45 o 
  -1   8  13       34.85       33.84      9.36 o 
   0   8  13       20.96       45.43     20.33 o 
   1   8  13       19.07       28.76     10.51 o 
   2   8  13     1222.18     1239.87     29.46 o 
   3   8  13       14.09       16.07      8.29 o 
   4   8  13      131.82      131.59     17.23 o 
   5   8  13       30.99       38.27     15.97 o 
   6   8  13      281.71      269.14     15.26 o 
   7   8  13        0.18       10.76      7.27 o 
  -6   9  13        0.17        5.43      6.43 o 
  -5   9  13       14.99       27.66     11.48 o 
  -4   9  13      611.96      561.00     30.76 o 
  -3   9  13      520.13      493.65     25.79 o 
  -2   9  13      531.12      520.58     14.05 o 
  -1   9  13     7565.21     7493.91    104.01 o 
   0   9  13      228.17      460.11     46.27 o 
   1   9  13     5448.25     5852.26    247.14 o 
   2   9  13      453.90      478.08     26.64 o 
   3   9  13     2295.72     2391.55     52.23 o 
   4   9  13      324.42      290.22     13.52 o 
   5   9  13      369.29      365.27     26.82 o 
   6   9  13       94.40       98.07     37.51 o 
  -7  10  13       85.84       84.94     39.10 o 
  -6  10  13       16.37       15.21     15.10 o 
  -5  10  13       23.99       29.08     20.68 o 
  -4  10  13      340.37      328.61     16.14 o 
  -3  10  13      265.67      265.15     15.14 o 
  -2  10  13     1550.43     1581.63     52.14 o 
  -1  10  13       31.00       37.68     14.12 o 
   0  10  13        4.53        6.67      6.53 o 
   1  10  13        8.52       10.06      5.01 o 
   2  10  13     4630.74     4734.34     97.96 o 
   3  10  13        2.29        1.48      5.55 o 
   4  10  13      661.48      690.70     30.31 o 
   5  10  13        1.53        3.63      4.32 o 
   6  10  13       77.50       91.51     23.36 o 
  -6  11  13      185.99      191.84     32.86 o 
  -5  11  13       16.69       24.59     15.56 o 
  -3  11  13       41.34       36.21     47.54 o 
  -2  11  13      546.61      576.71     45.31 o 
  -1  11  13     1068.20     1108.11     43.64 o 
   0  11  13       52.43       70.72     19.73 o 
   1  11  13       33.97       36.67     28.30 o 
   2  11  13     3560.62     3781.44     93.10 o 
   3  11  13     3778.84     3918.44    161.70 o 
   4  11  13      529.43      625.83     23.45 o 
   5  11  13        0.54        4.41      7.20 o 
  -5  12  13       26.16        6.63     12.35 o 
  -4  12  13      221.19      242.23     20.01 o 
  -3  12  13      174.09      134.60     23.33 o 
  -2  12  13      174.73      186.01     25.44 o 
  -1  12  13        5.49        7.94     12.70 o 
   0  12  13        0.00       22.39     11.77 o 
   1  12  13      157.08      168.15     14.37 o 
   2  12  13      106.44      120.66     17.39 o 
   3  12  13      183.72      157.29     49.02 o 
   4  12  13      405.52      408.96     20.34 o 
  -4  13  13     1196.51     1110.09     41.78 o 
  -3  13  13      218.75      229.53     21.32 o 
  -1  13  13      329.88      342.46     29.19 o 
   0  13  13       11.33       10.49     10.41 o 
   1  13  13      245.44      224.00     19.14 o 
   2  13  13      259.49      314.54     23.40 o 
   3  13  13        0.85        7.45      8.56 o 
  -2  14  13      776.83      728.18     39.91 o 
  -1  14  13        1.47        5.58     11.86 o 
   0  14  13        2.84        6.99     12.28 o 
   1  14  13       60.83       42.60     28.83 o 
  -2 -14  14       21.62       30.91     16.55 o 
  -1 -14  14      118.37      100.47     28.49 o 
   0 -14  14      232.55      236.16     18.85 o 
   1 -14  14        1.74        4.55     11.08 o 
   2 -14  14       44.80       38.33     21.63 o 
  -4 -13  14      398.90      400.05     36.81 o 
  -3 -13  14      522.11      488.03     50.71 o 
  -2 -13  14      151.18      163.96     16.37 o 
  -1 -13  14     2335.89     2496.80     63.15 o 
   0 -13  14      690.86      733.76     34.97 o 
   1 -13  14      995.79     1065.97     32.98 o 
   2 -13  14        9.92        7.41      6.50 o 
   3 -13  14      173.29      165.23     19.75 o 
  -5 -12  14        0.36        2.47     10.94 o 
  -4 -12  14      195.88      220.28     21.32 o 
  -3 -12  14      288.96      241.28     30.10 o 
  -2 -12  14     1547.84     1444.51     29.93 o 
  -1 -12  14       23.36       14.96      9.74 o 
   0 -12  14     2909.04     2942.90     74.53 o 
   1 -12  14       98.12      100.07     12.08 o 
   2 -12  14       18.93       28.47      9.81 o 
   3 -12  14       28.48       24.12     13.33 o 
   4 -12  14      322.08      323.28     17.03 o 
   5 -12  14      209.54      195.59     21.63 o 
  -6 -11  14      106.84       97.33     57.42 o 
  -5 -11  14     1789.45     1735.33     76.79 o 
  -4 -11  14      496.12      509.59     60.28 o 
  -3 -11  14     1103.29     1173.79     56.64 o 
  -2 -11  14       14.67       54.37     17.65 o 
  -1 -11  14     1089.47     1052.79     24.72 o 
   0 -11  14      309.15      321.73     12.11 o 
   1 -11  14     1553.92     1538.38     36.17 o 
   2 -11  14     1037.99     1099.27     34.96 o 
   3 -11  14       58.91       53.93     19.50 o 
   4 -11  14     1526.29     1566.39     81.66 o 
   5 -11  14      794.41      869.36     42.24 o 
  -7 -10  14       18.54       10.20     13.69 o 
  -6 -10  14       17.47       12.67     15.56 o 
  -5 -10  14      119.39       94.75     35.93 o 
  -4 -10  14       13.78       11.79     19.73 o 
  -3 -10  14       30.30       26.50     14.19 o 
  -2 -10  14       43.86       39.06     10.74 o 
  -1 -10  14      274.16      277.88      9.50 o 
   0 -10  14      680.27      646.41     16.17 o 
   1 -10  14       54.95       63.73     11.31 o 
   2 -10  14       65.59       67.11     22.46 o 
   3 -10  14      412.67      401.34     19.66 o 
   4 -10  14        3.03       11.01      9.87 o 
   5 -10  14      213.50      205.51     15.77 o 
   6 -10  14        0.10        1.29      3.91 o 
  -7  -9  14       11.89       10.90     14.65 o 
  -6  -9  14      206.39      200.55     28.48 o 
  -5  -9  14      783.35      802.43     61.19 o 
  -4  -9  14       20.47       54.52     30.60 o 
  -3  -9  14      198.02      231.95     17.03 o 
  -2  -9  14     2674.24     2648.47     58.67 o 
  -1  -9  14    14440.28    13684.81    158.74 o 
   0  -9  14    20318.97    19113.23    203.47 o 
   1  -9  14     1582.28     1675.30     41.15 o 
   2  -9  14     3080.91     3194.68     98.08 o 
   3  -9  14       91.47      107.48     19.59 o 
   4  -9  14      279.00      261.85     13.50 o 
   5  -9  14        5.25        6.72      4.89 o 
   6  -9  14     1187.14     1159.73     46.14 o 
   7  -9  14      732.46      723.76     30.77 o 
  -8  -8  14       63.20       66.88     49.23 o 
  -7  -8  14       18.23       17.19     12.10 o 
  -6  -8  14     2484.37     2561.40    101.85 o 
  -5  -8  14      270.01      268.31     20.64 o 
  -4  -8  14       63.82       65.35     16.69 o 
  -3  -8  14      109.98      108.88      7.66 o 
  -2  -8  14     2239.48     2232.70     37.67 o 
  -1  -8  14       15.05       13.42      4.25 o 
   0  -8  14       12.86       25.95      7.22 o 
   1  -8  14      196.27      195.93      8.49 o 
   2  -8  14     2125.23     2118.96     39.11 o 
   3  -8  14      125.99      110.09     10.55 o 
   4  -8  14      457.14      449.57     18.66 o 
   5  -8  14       12.38        8.94      5.50 o 
   6  -8  14      412.59      402.41     23.47 o 
   7  -8  14        1.83       10.47     10.93 o 
  -8  -7  14      137.77      149.10     23.29 o 
  -7  -7  14      484.70      455.53     24.24 o 
  -6  -7  14       42.96       59.32     29.86 o 
  -5  -7  14       30.18       49.82     14.61 o 
  -4  -7  14     2021.90     2031.16     53.35 o 
  -3  -7  14     4197.05     4114.50    150.39 o 
  -2  -7  14      708.41      694.19     19.44 o 
  -1  -7  14     5459.55     5185.33    107.58 o 
   0  -7  14     5057.31     4670.57     60.92 o 
   1  -7  14      259.10      415.90     15.55 o 
   2  -7  14    14324.76    13471.25    135.94 o 
   4  -7  14      708.06      760.22     37.20 o 
   5  -7  14      622.53      594.51     19.71 o 
   6  -7  14      189.11      193.52     13.67 o 
   7  -7  14      309.76      311.29     40.88 o 
  -8  -6  14        5.17       12.25     13.62 o 
  -7  -6  14        7.02        5.72      9.63 o 
  -6  -6  14      583.14      556.39     15.05 o 
  -5  -6  14       60.08       63.24     19.79 o 
  -4  -6  14      264.23      299.69     10.81 o 
  -3  -6  14       48.65       48.29      4.65 o 
  -2  -6  14       29.84       50.70     11.79 o 
  -1  -6  14        4.94        6.25      3.06 o 
   0  -6  14       23.16       27.41      6.46 o 
   1  -6  14        2.85        8.67      3.68 o 
   2  -6  14      452.01      466.50     15.62 o 
   3  -6  14      192.19      178.12      6.45 o 
   4  -6  14        9.00       20.41      9.81 o 
   5  -6  14       17.27       13.29      7.30 o 
   6  -6  14        1.12        6.20      5.72 o 
   7  -6  14        3.55        1.01      4.47 o 
   8  -6  14       72.08       83.09     29.16 o 
  -8  -5  14      201.61      210.89     16.97 o 
  -7  -5  14     2642.40     2638.09    113.39 o 
  -6  -5  14      465.35      444.88     21.78 o 
  -5  -5  14       49.40       58.78     23.10 o 
  -4  -5  14      355.41      402.90     13.27 o 
  -3  -5  14     7440.13     7100.84     61.60 o 
  -2  -5  14      391.28      478.74     14.18 o 
  -1  -5  14     1086.92     1267.76     38.82 o 
   0  -5  14     8645.16     8486.21     63.38 o 
   1  -5  14     4073.41     3973.94     74.01 o 
   2  -5  14     4331.15     4485.57    123.61 o 
   3  -5  14     3556.39     3500.61    122.24 o 
   4  -5  14     2189.54     2249.43     48.28 o 
   5  -5  14       90.63       95.02     12.47 o 
   6  -5  14        0.53        9.63     10.25 o 
   7  -5  14     1750.58     1770.38     45.22 o 
   8  -5  14      502.47      505.80     32.33 o 
  -8  -4  14      296.04      284.76     16.62 o 
  -7  -4  14       25.09       23.98      8.12 o 
  -6  -4  14     1142.11     1166.87     33.76 o 
  -5  -4  14       73.13       64.73      6.56 o 
  -4  -4  14     1653.74     1637.35     36.06 o 
  -3  -4  14       23.73       21.96      3.42 o 
  -2  -4  14      740.82      670.29     11.96 o 
  -1  -4  14       32.56       39.82      4.07 o 
   0  -4  14     5183.65     5058.90     43.68 o 
   1  -4  14       26.44       33.74      4.43 o 
   2  -4  14     4881.51     4809.80    108.74 o 
   3  -4  14       46.47       50.91      3.64 o 
   4  -4  14       63.95       69.68      6.34 o 
   5  -4  14       31.42       29.30     12.52 o 
   6  -4  14     3792.53     3841.08     78.94 o 
   7  -4  14      197.48      177.54     23.94 o 
   8  -4  14      288.77      305.26     16.41 o 
  -8  -3  14      523.88      536.02     20.31 o 
  -7  -3  14      405.28      370.98     17.45 o 
  -6  -3  14     2573.07     2711.57    106.52 o 
  -5  -3  14      156.84      164.05      7.96 o 
  -4  -3  14     1079.22     1056.69     39.17 o 
  -3  -3  14      374.62      370.09      8.67 o 
  -2  -3  14        2.40        9.57      3.90 o 
  -1  -3  14     7071.88     7333.54     96.40 o 
   1  -3  14     5130.91     4853.55     76.86 o 
   2  -3  14       14.09       48.60      6.32 o 
   3  -3  14       28.09       28.06      9.39 o 
   4  -3  14     1374.20     1354.95     28.49 o 
   5  -3  14     2589.12     2543.76     46.52 o 
   6  -3  14     1629.64     1730.60     34.45 o 
   7  -3  14       19.48       28.10     12.23 o 
   8  -3  14      296.49      333.36     20.39 o 
  -9  -2  14      160.70      175.53     16.80 o 
  -8  -2  14      565.27      686.93     39.70 o 
  -7  -2  14       27.34       32.82     11.87 o 
  -6  -2  14       25.75       25.58      8.91 o 
  -5  -2  14       38.86       44.23      7.06 o 
  -4  -2  14      229.76      230.62     20.89 o 
  -3  -2  14      880.77      909.74     21.97 o 
  -2  -2  14       17.40       28.71      5.89 o 
  -1  -2  14      144.49      135.17      5.12 o 
   0  -2  14       43.51       37.00      2.64 o 
   1  -2  14      290.06      291.43     10.00 o 
   2  -2  14      311.94      372.44     33.51 o 
   3  -2  14      241.15      236.83      7.49 o 
   4  -2  14      124.77      139.62     10.64 o 
   5  -2  14        5.59        3.70      3.38 o 
   6  -2  14        1.90        4.57      5.46 o 
   7  -2  14      193.79      193.77     16.01 o 
   8  -2  14       52.79       65.07     15.10 o 
  -9  -1  14      218.27      216.01     20.22 o 
  -8  -1  14       66.10       73.58     15.95 o 
  -7  -1  14       66.60       49.27     19.02 o 
  -6  -1  14     1501.61     1531.66     35.35 o 
  -5  -1  14        1.09        6.43      4.03 o 
  -4  -1  14      252.99      300.86     15.56 o 
  -3  -1  14     6001.33     5854.54    118.84 o 
  -2  -1  14     2418.93     2369.88     37.06 o 
  -1  -1  14     2594.38     2709.61     34.25 o 
   0  -1  14     2122.80     2521.90     31.47 o 
   1  -1  14     4120.18     3766.20     60.61 o 
   2  -1  14       55.85       53.04      3.18 o 
   3  -1  14     3770.92     3951.48     59.75 o 
   4  -1  14     1698.70     1833.66     34.27 o 
   5  -1  14     4435.45     4587.95     94.35 o 
   6  -1  14      449.12      457.29     22.83 o 
   7  -1  14        6.87        7.76      5.62 o 
   8  -1  14      331.64      331.62     20.72 o 
  -9   0  14       15.44       10.06     12.92 o 
  -8   0  14      240.03      259.07     19.41 o 
  -7   0  14        0.65        2.08      3.85 o 
  -6   0  14       79.74       68.34      7.61 o 
  -5   0  14       10.65       11.97      3.43 o 
  -4   0  14     6796.66     6447.88     53.02 o 
  -3   0  14        1.31        2.48      1.70 o 
  -2   0  14     1799.31     1698.63     19.22 o 
  -1   0  14        6.44        8.24      2.97 o 
   1   0  14        0.17        1.85      1.90 o 
   2   0  14     3942.04     3679.87     52.44 o 
   3   0  14       10.66       25.86      8.09 o 
   4   0  14      622.34      632.68     19.36 o 
   5   0  14        1.73        3.63      2.25 o 
   6   0  14     6327.08     6423.10    152.98 o 
   7   0  14        3.11        4.13      8.12 o 
  -9   1  14      222.88      239.41     22.44 o 
  -8   1  14       19.65       19.55     17.68 o 
  -6   1  14     3088.57     3195.27     55.96 o 
  -5   1  14       40.68       48.00      9.52 o 
  -4   1  14       92.63      113.43      7.00 o 
  -3   1  14     5482.17     5421.03     87.67 o 
  -2   1  14     2633.50     2608.67     35.50 o 
  -1   1  14     5328.16     5320.79     44.03 o 
   0   1  14     3348.38     3805.90     37.94 o 
   1   1  14     1134.59     1050.13     35.50 o 
   2   1  14       31.81       32.05      3.88 o 
   3   1  14     2266.13     2467.58     71.89 o 
   4   1  14      883.89      953.92     21.23 o 
   5   1  14     5319.08     5344.56     79.80 o 
   6   1  14      169.16      159.33      8.48 o 
   7   1  14      153.87      121.29     60.10 o 
  -8   2  14      229.25      253.77     20.75 o 
  -7   2  14        3.37        5.05      9.18 o 
  -6   2  14       41.55       38.22     14.47 o 
  -5   2  14       27.35       26.08      5.69 o 
  -4   2  14       49.30       59.89      7.73 o 
  -3   2  14      157.81      180.81      5.24 o 
  -2   2  14      105.28      130.65      7.85 o 
  -1   2  14      314.27      314.75      6.69 o 
   0   2  14        0.54        4.67      2.20 o 
   1   2  14      649.02      706.11     16.65 o 
   2   2  14      163.36      174.58      6.73 o 
   3   2  14      170.37      173.97      8.69 o 
   4   2  14      339.44      337.83      9.50 o 
   5   2  14       88.93      102.46      6.79 o 
   6   2  14       12.79       13.29      4.81 o 
   7   2  14       10.22        6.45      5.32 o 
  -8   3  14      217.25      185.70     21.24 o 
  -7   3  14      282.24      248.27     29.86 o 
  -5   3  14      982.92      965.69     15.26 o 
  -4   3  14       55.62       65.87      6.76 o 
  -3   3  14       99.20      105.83      6.90 o 
  -2   3  14     1450.38     1563.74     17.78 o 
  -1   3  14     1052.10     1050.10     23.20 o 
   1   3  14    12066.06    12089.09    130.66 o 
   2   3  14     3906.32     3593.96     49.54 o 
   3   3  14        8.59       10.96      3.46 o 
   4   3  14     1726.75     1701.07     34.84 o 
   5   3  14     3087.01     3109.93     57.82 o 
   6   3  14      121.75      117.45     15.49 o 
   7   3  14     1257.85     1153.73     39.03 o 
  -9   4  14      149.60      100.26     51.42 o 
  -8   4  14      236.12      236.59     21.60 o 
  -7   4  14        8.47        7.52     13.27 o 
  -6   4  14     2647.50     2578.62    118.22 o 
  -5   4  14       40.26       48.58     12.99 o 
  -4   4  14     2911.91     2863.57     48.87 o 
  -3   4  14       26.19       32.63      6.31 o 
  -2   4  14     1302.93     1392.49     25.40 o 
  -1   4  14       80.38       79.40      9.47 o 
   0   4  14    22262.05    19885.55     67.77 o 
   1   4  14        2.23        6.07      3.62 o 
   2   4  14       97.40       90.02      5.39 o 
   3   4  14      147.64      149.84      8.98 o 
   4   4  14     1472.32     1473.66     54.36 o 
   5   4  14      148.46      158.71     21.31 o 
   6   4  14     1727.21     1737.08     39.04 o 
   7   4  14      113.97      100.81      9.37 o 
  -8   5  14       29.21       21.49     12.14 o 
  -7   5  14      477.39      455.24     40.48 o 
  -6   5  14       13.69        1.41     11.86 o 
  -5   5  14     4896.12     4976.09     73.03 o 
  -4   5  14       36.14       44.50      8.88 o 
  -3   5  14     2233.68     2184.05     28.75 o 
  -2   5  14     6237.25     6631.32     68.99 o 
  -1   5  14     5189.82     5049.70     44.64 o 
   0   5  14     2087.12     2320.07     33.21 o 
   1   5  14     3333.14     3346.81     63.84 o 
   2   5  14       38.80       56.22      5.65 o 
   3   5  14     2689.44     2790.94     40.80 o 
   4   5  14      173.18      196.50     12.92 o 
   5   5  14     3491.76     3626.64     55.56 o 
   6   5  14     2891.40     2888.74     55.28 o 
   7   5  14      473.81      455.49     32.57 o 
   8   5  14       28.55       31.02     14.19 o 
  -8   6  14       11.19       11.75     11.47 o 
  -7   6  14       68.76       69.80     30.00 o 
  -6   6  14      183.26      204.17     21.93 o 
  -5   6  14       63.05       70.50      8.03 o 
  -4   6  14       84.47       89.66     18.44 o 
  -3   6  14      248.08      230.27      6.94 o 
  -2   6  14      353.71      361.20     28.16 o 
  -1   6  14      207.59      235.93     13.06 o 
   0   6  14      279.36      273.56      7.51 o 
   1   6  14        0.04        0.64      1.20 o 
   2   6  14        8.88       56.01     22.62 o 
   3   6  14      148.85      147.34     10.72 o 
   5   6  14      100.06       95.87     13.34 o 
   6   6  14      312.19      305.90     14.08 o 
  -8   7  14       84.14       84.52     53.96 o 
  -7   7  14       14.25       18.81     19.16 o 
  -6   7  14        9.48       10.25      7.90 o 
  -5   7  14     3911.65     3989.57     67.47 o 
  -4   7  14       57.21      105.91     28.81 o 
  -3   7  14      108.32      150.11     13.21 o 
  -2   7  14    17530.37    16175.05    242.68 o 
  -1   7  14     4623.66     4433.66     83.50 o 
   0   7  14      239.08      246.40     10.59 o 
   1   7  14     4218.06     4215.68     69.15 o 
   2   7  14        0.33        8.81      5.23 o 
   3   7  14     2474.55     2668.31     49.42 o 
   4   7  14     2402.28     2468.46     46.21 o 
   5   7  14     1146.29     1205.09     48.91 o 
   6   7  14     1788.05     1697.28     50.64 o 
   7   7  14       27.86       23.89     26.26 o 
  -8   8  14        1.17        6.88      6.78 o 
  -6   8  14     2930.06     3047.24     95.50 o 
  -5   8  14       67.36       49.88     19.44 o 
  -4   8  14      293.81      290.14     18.58 o 
  -3   8  14        0.30       -2.26      5.89 o 
  -2   8  14     1357.76     1383.76     33.16 o 
  -1   8  14      423.57      441.69     11.03 o 
   0   8  14     5808.66     5611.25    100.89 o 
   1   8  14      702.49      701.68     27.13 o 
   2   8  14      181.85      187.17     15.76 o 
   3   8  14       15.97       18.59      7.86 o 
   4   8  14     1853.98     1927.55     45.27 o 
   5   8  14       50.15       66.08     24.54 o 
   6   8  14        0.87        8.14      5.38 o 
   7   8  14        1.96        7.23      5.58 o 
  -6   9  14        1.44        6.81      8.50 o 
  -5   9  14      276.11      277.46     14.47 o 
  -4   9  14      381.39      431.61     43.37 o 
  -3   9  14      186.13      207.05     13.69 o 
  -2   9  14     2016.28     2168.51     33.00 o 
  -1   9  14     4381.53     4597.06    136.17 o 
   0   9  14     5377.41     5415.15    300.30 o 
   1   9  14     4703.05     4923.73    146.24 o 
   2   9  14     2744.65     2867.88     52.28 o 
   3   9  14       31.81       41.94     13.05 o 
   4   9  14        9.58        8.11      6.17 o 
   5   9  14      731.95      728.90     39.04 o 
   6   9  14     1386.85     1440.20     56.36 o 
  -6  10  14        0.01        4.71      7.80 o 
  -5  10  14      127.04      128.38     13.03 o 
  -4  10  14       95.53       85.05     50.71 o 
  -3  10  14      838.38      834.19     23.85 o 
  -2  10  14      185.76      218.39     22.32 o 
  -1  10  14     1377.77     1363.17     37.84 o 
   0  10  14     1017.23     1043.60     36.98 o 
   1  10  14      214.34      199.09     11.84 o 
   2  10  14        0.05       15.75     13.03 o 
   3  10  14      253.77      264.88     14.94 o 
   4  10  14      121.81      134.67     33.46 o 
   5  10  14      115.01      105.87     51.91 o 
  -6  11  14      103.89      113.11     17.40 o 
  -5  11  14      735.04      731.67     37.90 o 
  -4  11  14     1225.93     1268.03     50.36 o 
  -3  11  14        7.61        9.92     12.99 o 
  -1  11  14       63.39       50.66     18.19 o 
   0  11  14     2220.20     2172.62     54.53 o 
   1  11  14     3575.50     3671.31     63.50 o 
   2  11  14        0.14       16.39     14.31 o 
   3  11  14      639.43      645.74     33.91 o 
   4  11  14      760.48      842.88     29.13 o 
   5  11  14      476.87      425.36     18.96 o 
  -5  12  14      208.90      152.60     27.29 o 
  -4  12  14       78.65       68.78     30.28 o 
  -3  12  14        2.34       10.16     14.26 o 
  -1  12  14      180.10      196.14     18.60 o 
   0  12  14      260.10      255.52     18.70 o 
   1  12  14      306.35      304.87     21.14 o 
   2  12  14      138.92      132.03     29.13 o 
   3  12  14        6.84        8.09      5.21 o 
   4  12  14      348.67      337.01     19.91 o 
  -3  13  14       59.77       46.48     25.90 o 
  -2  13  14      285.68      251.80     23.26 o 
  -1  13  14      427.39      425.64     34.58 o 
   0  13  14      391.10      390.75     16.43 o 
   1  13  14       13.16       11.23     11.44 o 
   2  13  14      149.49      198.22     15.60 o 
   3  13  14      747.61      759.75     24.67 o 
  -1  14  14      161.54      129.73     56.71 o 
   0  14  14      529.45      530.77     38.43 o 
  -2 -14  15       10.50        5.79      7.59 o 
  -1 -14  15       16.38       18.39      9.01 o 
   0 -14  15        2.47        1.34      8.40 o 
   1 -14  15        4.26        6.25      8.79 o 
  -4 -13  15     1547.09     1406.00     62.22 o 
  -3 -13  15      159.74      146.45     66.35 o 
  -2 -13  15        6.27        2.72      6.56 o 
  -1 -13  15        3.53        8.23      5.41 o 
   0 -13  15        3.20       11.26     11.86 o 
   1 -13  15       87.51       80.81     37.55 o 
   2 -13  15       92.36       53.50     21.98 o 
   3 -13  15      168.88       97.11     35.29 o 
  -5 -12  15      289.57      276.89     26.15 o 
  -4 -12  15      256.13      270.57     21.99 o 
  -3 -12  15      174.89      145.54     15.49 o 
  -2 -12  15        4.85        9.21      8.84 o 
  -1 -12  15       11.50        4.41      6.12 o 
   0 -12  15        6.87        7.51      6.57 o 
   1 -12  15        3.06       12.18      4.77 o 
   2 -12  15      272.48      290.41     18.21 o 
   3 -12  15      177.00      168.07     17.10 o 
   4 -12  15      312.19      291.59     28.79 o 
  -6 -11  15      431.97      422.60     26.01 o 
  -5 -11  15        3.63        4.73     13.52 o 
  -4 -11  15      105.78       92.92     47.75 o 
  -2 -11  15     4888.02     5132.06     83.06 o 
  -1 -11  15     1379.22     1344.79     32.69 o 
   0 -11  15       17.23       23.66      9.46 o 
   1 -11  15      422.86      428.26     23.92 o 
   2 -11  15     4656.90     4740.99     78.71 o 
   3 -11  15     3177.66     3208.99     95.14 o 
   4 -11  15       55.38       53.80     23.03 o 
   5 -11  15       62.98       65.18     31.97 o 
  -7 -10  15      242.17      208.42     36.84 o 
  -6 -10  15       70.19       61.41     41.68 o 
  -5 -10  15       37.60       39.10     24.60 o 
  -4 -10  15       56.76       49.44     31.37 o 
  -3 -10  15      489.03      487.39     22.52 o 
  -2 -10  15     1071.52     1081.75     22.88 o 
  -1 -10  15        0.02        1.71      2.26 o 
   0 -10  15        2.74        5.10      4.27 o 
   1 -10  15        0.08        0.76      3.69 o 
   2 -10  15     2385.50     2403.27     66.38 o 
   3 -10  15       16.20       12.65      7.95 o 
   4 -10  15     1472.19     1467.86     52.13 o 
   5 -10  15       43.59       40.46     18.71 o 
   6 -10  15       36.99       43.52     15.78 o 
  -7  -9  15      381.80      362.96     22.73 o 
  -6  -9  15        1.42       18.81     16.16 o 
  -5  -9  15       33.88       52.19     19.73 o 
  -4  -9  15     1006.81      999.63     38.22 o 
  -3  -9  15       58.02       52.96     20.08 o 
  -2  -9  15      540.31      522.73     15.69 o 
  -1  -9  15     8876.51     8664.63    162.98 o 
   0  -9  15      108.39      174.61     38.14 o 
   1  -9  15     4794.94     4925.23    118.55 o 
   2  -9  15      107.76      125.47     22.51 o 
   3  -9  15     1788.58     1726.73     46.16 o 
   4  -9  15       46.36       50.97     16.95 o 
   5  -9  15      141.27      118.12     34.37 o 
   6  -9  15       69.86      103.36     22.64 o 
  -8  -8  15      218.69      186.33     52.05 o 
  -7  -8  15       17.33        9.25      9.32 o 
  -6  -8  15      269.82      261.85     36.45 o 
  -5  -8  15        0.55        1.09      6.14 o 
  -4  -8  15      160.71      157.67      9.19 o 
  -3  -8  15        2.49        2.79      5.93 o 
  -2  -8  15       69.49       74.32     13.64 o 
  -1  -8  15       14.96       19.19      6.19 o 
   0  -8  15       26.84       33.70     10.64 o 
   1  -8  15       64.03       65.04      8.23 o 
   2  -8  15     1037.22     1076.71     27.98 o 
   3  -8  15        3.04        5.77      6.20 o 
   4  -8  15      104.83      105.14     22.49 o 
   5  -8  15        4.70        3.35     10.16 o 
   6  -8  15      326.43      311.86     16.05 o 
   7  -8  15       83.07       64.93     15.91 o 
  -8  -7  15        1.34        5.72     12.67 o 
  -7  -7  15     1292.25     1228.10     66.95 o 
  -6  -7  15      335.85      329.33     28.94 o 
  -5  -7  15      279.71      278.97     14.11 o 
  -4  -7  15       76.09       99.63     12.21 o 
  -3  -7  15     2672.49     2560.45     86.53 o 
  -2  -7  15      374.04      419.44     21.80 o 
  -1  -7  15    15598.45    13784.01    200.69 o 
   0  -7  15       18.98       32.78      7.32 o 
   1  -7  15     4970.61     4913.31     87.90 o 
   2  -7  15     3008.65     3026.01     39.14 o 
   3  -7  15     5420.67     5418.16    163.61 o 
   4  -7  15     1491.88     1536.95     80.07 o 
   5  -7  15       59.90       59.39     24.50 o 
   6  -7  15      293.88      286.39     17.34 o 
   7  -7  15      297.82      294.51     14.42 o 
  -8  -6  15       84.80      108.02     23.93 o 
  -7  -6  15       50.78       40.48     24.10 o 
  -6  -6  15      209.83      203.26     16.80 o 
  -5  -6  15      273.94      288.81     11.54 o 
  -4  -6  15      664.32      684.15     21.14 o 
  -3  -6  15        4.42        6.42      3.50 o 
  -2  -6  15    10101.63     9482.09     75.85 o 
  -1  -6  15       10.80       16.02      3.98 o 
   0  -6  15        0.05        0.79      2.27 o 
   1  -6  15        1.51        3.37      2.28 o 
   2  -6  15     4962.56     4701.95     97.84 o 
   3  -6  15        6.38       12.35      4.47 o 
   4  -6  15     1295.34     1329.50     29.54 o 
   5  -6  15      108.71      117.91     10.52 o 
   6  -6  15       83.20       62.95     22.27 o 
   7  -6  15       37.63       35.12     16.58 o 
   8  -6  15     2544.69     2527.45     38.07 o 
  -8  -5  15      177.10      170.73     18.07 o 
  -7  -5  15     2255.18     2297.36     64.02 o 
  -6  -5  15       28.43       25.34     10.03 o 
  -5  -5  15      880.57      917.36     20.02 o 
  -4  -5  15     5188.45     4876.38     67.43 o 
  -3  -5  15     2861.19     2947.09    109.46 o 
  -2  -5  15      118.14      163.67     10.21 o 
  -1  -5  15     7801.30     7857.90     64.25 o 
   0  -5  15       30.29       44.85      8.04 o 
   1  -5  15      362.75      447.12      9.82 o 
   2  -5  15     2357.22     2337.25     32.23 o 
   3  -5  15     6406.43     6043.55     87.16 o 
   4  -5  15      505.38      527.00     23.15 o 
   5  -5  15        1.18       10.68      8.17 o 
   6  -5  15     1329.03     1366.51     49.06 o 
   7  -5  15       32.88       32.34     10.42 o 
   8  -5  15        1.05        5.54      7.69 o 
  -8  -4  15       78.90       84.87     16.45 o 
  -7  -4  15       15.19       13.31      6.24 o 
  -6  -4  15      178.55      217.66     27.47 o 
  -5  -4  15       23.26       25.67      6.24 o 
  -4  -4  15      231.69      277.69     33.63 o 
  -3  -4  15        2.84        4.97      1.66 o 
  -2  -4  15       21.69       29.16      4.97 o 
  -1  -4  15        1.82        4.82      1.74 o 
   0  -4  15       14.07      167.65     12.91 o 
   1  -4  15      126.15      123.32      6.58 o 
   2  -4  15       32.66       51.91     12.08 o 
   3  -4  15        0.88        2.29      2.69 o 
   4  -4  15        7.27       13.28      4.15 o 
   5  -4  15      189.55      175.46      9.87 o 
   6  -4  15      344.57      350.26     25.37 o 
   7  -4  15       66.17       54.60     26.65 o 
   8  -4  15       37.78       37.47     18.69 o 
  -8  -3  15      117.36      106.63     15.92 o 
  -7  -3  15      910.32      902.31     31.41 o 
  -6  -3  15      866.00      939.80     58.42 o 
  -5  -3  15       54.03       59.63     10.04 o 
  -4  -3  15     1486.20     1399.54     35.61 o 
  -3  -3  15     7266.75     7080.34     65.27 o 
  -2  -3  15      476.96      549.40     10.60 o 
  -1  -3  15     6983.71     7084.84    114.50 o 
   0  -3  15       46.75      246.36     17.05 o 
   1  -3  15      394.04      489.19     18.74 o 
   2  -3  15      636.64      775.20     40.03 o 
   3  -3  15     2060.13     2110.07     37.21 o 
   4  -3  15      874.48      886.16     15.80 o 
   5  -3  15      744.60      770.95     28.51 o 
   6  -3  15      322.78      333.72     19.45 o 
   7  -3  15     2742.72     2774.41     61.93 o 
   8  -3  15     1407.47     1403.07     49.12 o 
  -9  -2  15       41.83       29.86     23.43 o 
  -8  -2  15     3581.94     3625.58    149.84 o 
  -7  -2  15       12.19       19.84     10.76 o 
  -6  -2  15      124.88      116.98      7.68 o 
  -5  -2  15       23.20       25.45      7.46 o 
  -4  -2  15     6653.39     6449.40     66.18 o 
  -3  -2  15       34.21       37.54      2.45 o 
  -2  -2  15     9093.89     8390.12    150.03 o 
  -1  -2  15      191.00      195.29      5.16 o 
   0  -2  15        2.16        3.01      1.98 o 
   1  -2  15       11.76       11.33      3.14 o 
   2  -2  15    14875.18    13373.40     93.61 o 
   3  -2  15        6.20        7.19      1.93 o 
   4  -2  15      103.37      110.19      7.52 o 
   5  -2  15        2.71        5.05      3.45 o 
   6  -2  15       53.63       53.45     15.16 o 
   7  -2  15       35.09       23.66     11.31 o 
   8  -2  15        5.85       16.88     11.10 o 
  -9  -1  15        1.88        4.59     10.90 o 
  -8  -1  15       31.75       46.02     20.54 o 
  -7  -1  15      665.57      730.01     23.33 o 
  -6  -1  15      964.29      993.23     56.61 o 
  -5  -1  15      137.87      138.22      9.32 o 
  -4  -1  15     6074.00     6058.65     82.10 o 
  -3  -1  15      285.36      412.97      7.83 o 
  -2  -1  15      836.48      819.69     15.70 o 
  -1  -1  15     2409.91     2268.39     68.47 o 
   0  -1  15       24.72       35.33      4.20 o 
   1  -1  15      124.43      146.38     15.63 o 
   2  -1  15     2291.83     2549.54     37.31 o 
   3  -1  15     2788.21     2745.79     65.50 o 
   4  -1  15      364.44      320.73      8.95 o 
   5  -1  15     1873.56     2012.07     54.52 o 
   6  -1  15       39.38       41.69     12.95 o 
   7  -1  15     1674.60     1786.36     92.90 o 
   8  -1  15      412.69      382.37     20.57 o 
  -9   0  15        1.69        3.39     11.08 o 
  -8   0  15      414.01      338.12     40.34 o 
  -7   0  15        0.01        5.58      5.15 o 
  -6   0  15     1136.16     1134.23     66.96 o 
  -5   0  15       31.07       39.24      7.15 o 
  -4   0  15       88.24       86.36      5.61 o 
  -3   0  15       18.99       21.07      3.63 o 
  -2   0  15      494.77      490.66     11.28 o 
  -1   0  15        9.13       11.26      3.28 o 
   1   0  15      165.91      166.16      4.63 o 
   2   0  15       64.51       98.24     15.28 o 
   3   0  15       20.57       28.47      8.04 o 
   4   0  15     1182.52     1160.77     27.35 o 
   5   0  15       39.50       37.15      9.91 o 
   6   0  15     2125.86     2119.11     41.27 o 
   7   0  15        0.00        1.27      4.31 o 
   8   0  15      906.54      870.86     47.22 o 
  -9   1  15        0.94        3.88     15.00 o 
  -8   1  15       15.69        2.82     11.22 o 
  -7   1  15      361.68      387.28     24.46 o 
  -6   1  15     1572.75     1583.19     51.70 o 
  -5   1  15        0.44        4.33      4.95 o 
  -4   1  15     3930.72     3894.76     39.88 o 
  -3   1  15      714.06      938.51     29.96 o 
  -2   1  15     1278.73     1268.97     29.60 o 
  -1   1  15      598.72      648.15     18.97 o 
   0   1  15       36.18       50.80     47.77 o 
   1   1  15      237.98      154.78     15.46 o 
   2   1  15     1032.80     1343.06     35.82 o 
   3   1  15     1033.32     1096.84     53.51 o 
   4   1  15     1288.47     1218.96     23.86 o 
   5   1  15     3009.34     3131.07     49.16 o 
   6   1  15       13.96       15.31      9.14 o 
   7   1  15     1702.90     1614.78     41.85 o 
  -9   2  15       76.58       54.66     30.31 o 
  -8   2  15     3362.34     3214.91    134.99 o 
  -7   2  15       29.25       30.70     15.03 o 
  -6   2  15      143.80      129.16     13.30 o 
  -5   2  15        1.13        0.90      1.29 o 
  -4   2  15    10619.50     9769.51    251.43 o 
  -3   2  15        0.28        6.84      4.01 o 
  -2   2  15      970.68      995.59     20.01 o 
  -1   2  15       25.87       36.74      4.68 o 
   0   2  15        5.08       20.55      6.19 o 
   1   2  15       23.31       46.92      6.62 o 
   2   2  15     7849.19     7478.29     46.10 o 
   3   2  15       13.39       16.32      5.67 o 
   4   2  15     2221.71     2148.29     38.61 o 
   5   2  15        2.35        2.98      3.27 o 
   6   2  15       18.02       13.93      5.61 o 
   7   2  15      126.56      121.96     12.44 o 
  -9   3  15       10.51        6.71      9.28 o 
  -8   3  15        1.69        4.73     14.50 o 
  -7   3  15      449.49      437.28     42.00 o 
  -6   3  15      194.71      220.95     23.93 o 
  -5   3  15       84.63       96.75      7.21 o 
  -4   3  15        5.87        8.02      3.31 o 
  -3   3  15     4137.85     4183.75     89.43 o 
  -2   3  15     1311.48     1222.39     23.12 o 
  -1   3  15     1607.25     1886.69     31.80 o 
   0   3  15       35.18       43.60      9.46 o 
   1   3  15      323.39      338.09     37.15 o 
   2   3  15     3770.55     3831.63     52.50 o 
   3   3  15        2.16        6.39      2.47 o 
   4   3  15      252.01      262.89     11.79 o 
   5   3  15      201.06      174.34     39.84 o 
   6   3  15       55.15       52.23     14.21 o 
   7   3  15     1703.49     1619.41     57.36 o 
  -9   4  15        0.12        9.49     12.78 o 
  -8   4  15       20.15       13.97     12.95 o 
  -7   4  15       12.56       14.05      9.35 o 
  -6   4  15      142.49      159.69     21.70 o 
  -5   4  15       75.97       73.67      9.12 o 
  -4   4  15      795.57      794.10     19.51 o 
  -3   4  15      218.90      226.27     14.90 o 
  -2   4  15      257.67      300.70      8.01 o 
  -1   4  15      243.63      220.93      5.80 o 
   0   4  15        0.88        4.17      4.11 o 
   1   4  15       70.23       74.33      4.08 o 
   2   4  15      212.77      213.39      6.04 o 
   3   4  15        0.22        4.62      4.59 o 
   4   4  15      181.92      185.22     14.54 o 
   5   4  15      241.17      234.84     11.43 o 
   6   4  15       39.95       57.73     22.23 o 
   7   4  15      420.47      375.17     15.26 o 
  -9   5  15      236.51      216.40     28.06 o 
  -8   5  15      251.56      249.18     18.77 o 
  -7   5  15        8.29        3.11      6.42 o 
  -6   5  15      320.15      302.86     22.48 o 
  -5   5  15     1202.75     1266.04     36.07 o 
  -4   5  15       52.46       48.99      6.51 o 
  -3   5  15     1690.58     1878.93     43.65 o 
  -2   5  15     3684.09     3409.92     66.87 o 
  -1   5  15        7.16       18.42      6.39 o 
   0   5  15       38.76       49.79      4.02 o 
   1   5  15      906.14      831.75     24.70 o 
   2   5  15     1174.97     1273.39     33.26 o 
   3   5  15      196.55      241.15     12.33 o 
   4   5  15     3934.43     3938.19     69.40 o 
   5   5  15     2098.55     2120.20     40.15 o 
   6   5  15      416.44      442.73     21.05 o 
   7   5  15       26.32       19.34     19.66 o 
  -8   6  15      244.70      246.50     62.96 o 
  -7   6  15       16.79       22.02     14.61 o 
  -6   6  15       22.48       20.50     11.96 o 
  -5   6  15       63.63       67.73     16.35 o 
  -4   6  15     3405.17     3363.25     73.35 o 
  -3   6  15        9.86       15.22      4.01 o 
  -2   6  15      727.86      708.96     24.58 o 
  -1   6  15        9.56       12.52      3.41 o 
   0   6  15       21.42       20.64      6.42 o 
   1   6  15      153.90      150.28      6.12 o 
   2   6  15        1.23       11.58     12.35 o 
   3   6  15       70.05       60.25     18.65 o 
   4   6  15     4160.16     4103.66    177.47 o 
   5   6  15      106.91       84.50      9.48 o 
   6   6  15        5.74        5.49      5.75 o 
   7   6  15       54.13       47.11     40.83 o 
  -8   7  15      319.31      330.49     26.82 o 
  -7   7  15       63.76       58.83     43.37 o 
  -6   7  15       54.58       57.57     22.57 o 
  -5   7  15        0.02       13.16     10.57 o 
  -4   7  15     1113.17     1097.70     33.83 o 
  -3   7  15     1666.83     1592.32     30.29 o 
  -2   7  15     4556.23     4503.79     82.79 o 
  -1   7  15      793.08      807.92     16.93 o 
   0   7  15       84.07       89.24      6.98 o 
   1   7  15       11.10       18.42      8.52 o 
   2   7  15     1256.60     1164.17     35.61 o 
   3   7  15      598.03      660.28     27.00 o 
   4   7  15     2859.33     3100.99     72.20 o 
   5   7  15      966.34      962.88     55.42 o 
   6   7  15       92.43      104.78     19.64 o 
   7   7  15       19.17       34.55     34.16 o 
  -7   8  15       75.01       58.12     24.95 o 
  -6   8  15      170.81      221.65     36.15 o 
  -5   8  15      145.27      150.02     13.09 o 
  -4   8  15       28.70       26.61      9.85 o 
  -3   8  15        1.25        5.65      3.73 o 
  -2   8  15     1227.71     1208.26     21.58 o 
  -1   8  15      450.02      444.28     10.96 o 
   0   8  15        0.11        5.22     18.74 o 
   1   8  15       10.77       11.13     11.11 o 
   2   8  15       14.11       10.37      7.37 o 
   3   8  15      299.05      273.90     12.99 o 
   4   8  15      245.32      242.81     29.40 o 
   5   8  15        3.53        6.54      7.32 o 
   6   8  15        0.41        8.29      9.69 o 
   7   8  15       53.59       49.65     33.70 o 
  -6   9  15      158.93      163.00     20.43 o 
  -5   9  15       54.29       55.68     27.37 o 
  -4   9  15      455.55      481.88     18.52 o 
  -3   9  15       28.95       41.07     19.20 o 
  -2   9  15      322.02      353.39     10.53 o 
  -1   9  15      245.71      284.76     21.01 o 
   0   9  15       16.88       23.42     10.56 o 
   1   9  15      567.30      555.25     23.89 o 
   2   9  15     4693.22     4988.28     97.82 o 
   3   9  15        4.03        9.97      6.04 o 
   4   9  15       77.88       72.57     27.30 o 
   5   9  15      580.46      596.91     26.81 o 
   6   9  15      357.58      340.99     17.80 o 
  -6  10  15       70.21       77.86     11.27 o 
  -5  10  15        0.57        2.72     10.02 o 
  -4  10  15      899.38      919.47     42.35 o 
  -3  10  15       29.86       44.64     22.59 o 
  -2  10  15     5317.84     5432.69     73.62 o 
  -1  10  15       60.11       46.17     18.19 o 
   0  10  15        6.81       16.93      8.37 o 
   1  10  15      125.56      114.08     10.96 o 
   2  10  15      787.46      839.23     27.68 o 
   3  10  15       92.09       84.92     34.11 o 
   4  10  15     3775.27     3925.83    100.47 o 
   5  10  15       32.40       30.56     20.96 o 
  -6  11  15       33.42       37.30     13.22 o 
  -5  11  15       76.91       45.00     38.57 o 
  -4  11  15      819.10      883.97     37.20 o 
  -3  11  15     1577.10     1539.71     60.73 o 
  -2  11  15     5170.28     5526.99    115.68 o 
  -1  11  15      229.76      256.70     37.04 o 
   0  11  15        2.08        8.62      4.50 o 
   1  11  15      263.91      275.79     26.52 o 
   2  11  15        0.85        3.96      7.52 o 
   3  11  15      400.92      385.97     30.01 o 
   4  11  15     1043.79     1031.99     32.80 o 
   5  11  15      451.72      450.22     18.98 o 
  -5  12  15        4.46        7.70      8.60 o 
  -4  12  15      143.64      106.01     41.08 o 
  -3  12  15      221.17      180.16     17.22 o 
  -2  12  15       74.97       74.71     47.08 o 
  -1  12  15       15.93       11.01     14.29 o 
   0  12  15        0.38       15.46     18.63 o 
   1  12  15       20.53       23.51      9.04 o 
   2  12  15      275.67      258.68     19.19 o 
   3  12  15       22.81       26.17     15.09 o 
   4  12  15       37.89       17.55     11.13 o 
  -3  13  15      209.11      198.37     21.35 o 
  -2  13  15      253.31      335.65     25.44 o 
  -1  13  15      131.99      112.08     66.95 o 
   0  13  15       10.21       18.41     10.11 o 
   1  13  15        7.52        7.51      7.04 o 
   2  13  15      400.18      441.59     19.76 o 
   3  13  15      940.30      943.87     27.72 o 
   0  14  15        0.29        2.01      7.34 o 
  -2 -14  16       51.27       53.78     23.96 o 
  -1 -14  16       91.70       55.96     25.09 o 
   0 -14  16        1.89        7.76     13.76 o 
   1 -14  16      129.79      132.48     19.30 o 
  -4 -13  16       74.14       65.71     33.21 o 
  -3 -13  16      647.54      718.33     30.14 o 
  -2 -13  16        1.09        4.20     10.13 o 
  -1 -13  16      227.75      209.06     14.17 o 
   0 -13  16      781.71      891.26     38.93 o 
   1 -13  16      764.66      780.15     32.36 o 
   2 -13  16      364.66      405.43     18.57 o 
   3 -13  16     1105.14     1157.25     35.50 o 
  -5 -12  16       16.71        3.92     13.02 o 
  -4 -12  16      149.60      160.75     49.41 o 
  -3 -12  16       11.60        6.42     12.46 o 
  -2 -12  16        4.50       18.53     16.48 o 
  -1 -12  16        2.18        5.33      4.12 o 
   0 -12  16     3804.46     3956.26     53.49 o 
   1 -12  16      396.44      408.92     16.44 o 
   2 -12  16      276.08      267.17     13.51 o 
   3 -12  16        0.02        1.15      4.27 o 
   4 -12  16     1314.59     1389.82     33.97 o 
  -6 -11  16       10.51        5.96     11.58 o 
  -5 -11  16     1542.08     1602.53     72.91 o 
  -4 -11  16      538.29      544.49     27.31 o 
  -3 -11  16     1602.00     1734.45     71.46 o 
  -2 -11  16     1809.84     1826.55     31.06 o 
  -1 -11  16      808.52      828.36     21.74 o 
   0 -11  16     2253.01     2228.36     34.79 o 
   1 -11  16      671.81      651.62     19.02 o 
   2 -11  16        0.71       15.99     20.61 o 
   3 -11  16     1536.73     1686.20     50.29 o 
   4 -11  16       92.56      125.98     24.93 o 
   5 -11  16      475.92      440.13     20.45 o 
  -6 -10  16       34.78       37.27     18.21 o 
  -5 -10  16      201.73      182.42     26.26 o 
  -4 -10  16        1.21       29.08     24.00 o 
  -3 -10  16      180.99      185.06     14.68 o 
  -2 -10  16      119.21      117.65      8.14 o 
  -1 -10  16      813.91      821.27     23.43 o 
   0 -10  16      402.79      421.09     17.87 o 
   1 -10  16      411.19      432.47     25.70 o 
   2 -10  16       43.78       96.65     26.36 o 
   3 -10  16       57.00       51.92     26.92 o 
   4 -10  16      330.75      330.09     24.86 o 
   5 -10  16       31.25       18.37      7.55 o 
   6 -10  16      107.91      101.25     28.62 o 
  -7  -9  16        0.06        6.32      8.12 o 
  -6  -9  16       52.97       61.12     29.04 o 
  -5  -9  16      444.80      452.74     29.75 o 
  -4  -9  16      114.86      128.24     16.45 o 
  -3  -9  16      246.22      246.19     10.18 o 
  -2  -9  16     3052.00     3124.83     76.46 o 
  -1  -9  16     4693.62     4638.93    110.72 o 
   0  -9  16     9046.03     8977.91    207.87 o 
   1  -9  16     5894.38     5789.02    137.44 o 
   2  -9  16     1939.84     1905.85     53.94 o 
   3  -9  16       76.61       63.17     19.16 o 
   4  -9  16       22.70       21.94     10.12 o 
   5  -9  16     1527.53     1541.60     36.35 o 
   6  -9  16     1852.87     1908.28    132.81 o 
  -8  -8  16        2.77        4.91     12.18 o 
  -7  -8  16       15.13        6.71      9.95 o 
  -6  -8  16     3212.89     3277.27    104.81 o 
  -5  -8  16        1.84        7.91      8.86 o 
  -4  -8  16      235.17      254.11     18.79 o 
  -3  -8  16       41.25       44.13     14.66 o 
  -2  -8  16     2220.95     2221.39     47.30 o 
  -1  -8  16      708.39      689.54     18.60 o 
   0  -8  16     4870.21     4677.52     71.30 o 
   1  -8  16      970.53      992.25     22.84 o 
   2  -8  16      330.12      337.50      9.82 o 
   3  -8  16        3.76        1.82      6.81 o 
   4  -8  16     2083.64     2022.74     53.59 o 
   5  -8  16        6.21       10.09      5.87 o 
   6  -8  16       30.86       34.72     12.04 o 
   7  -8  16        3.62        3.77      5.92 o 
  -8  -7  16       82.82      103.01     29.96 o 
  -7  -7  16       97.66      114.23     19.76 o 
  -6  -7  16      121.16      118.29     21.81 o 
  -5  -7  16     2846.48     2997.14     48.49 o 
  -4  -7  16      273.10      326.71     13.14 o 
  -3  -7  16       15.24       43.69     17.19 o 
  -2  -7  16    14794.25    13847.82    140.41 o 
  -1  -7  16     6644.63     6258.07     83.04 o 
   0  -7  16      146.18      160.04      8.52 o 
   1  -7  16     2603.11     2560.62     34.38 o 
   2  -7  16        5.89        9.33      4.20 o 
   3  -7  16     1633.10     1804.44     61.12 o 
   4  -7  16     3919.25     3930.59     77.18 o 
   5  -7  16      685.50      660.04     32.22 o 
   6  -7  16     1179.57     1118.89     28.01 o 
   7  -7  16       73.95       89.20     25.26 o 
  -8  -6  16       54.70       45.35     30.49 o 
  -7  -6  16       52.08       34.06     20.57 o 
  -6  -6  16        2.56        7.76      6.24 o 
  -5  -6  16       61.59       60.73      7.09 o 
  -4  -6  16      461.29      496.50     31.97 o 
  -3  -6  16      128.69      119.16      5.62 o 
  -2  -6  16      702.56      731.30     18.72 o 
  -1  -6  16       13.52       25.16      6.77 o 
   0  -6  16      287.74      292.95      7.87 o 
   1  -6  16       24.29       21.59      6.21 o 
   2  -6  16       48.31       55.79     11.67 o 
   3  -6  16        6.35        5.10      2.59 o 
   4  -6  16      168.20      196.14     37.44 o 
   5  -6  16      198.28      207.90     12.45 o 
   6  -6  16      168.38      163.57     13.61 o 
   7  -6  16        1.78        6.22      5.21 o 
  -8  -5  16       30.97       26.68     25.27 o 
  -7  -5  16        1.16        6.03      5.22 o 
  -6  -5  16        3.09        7.41      5.65 o 
  -5  -5  16     1833.99     1865.98     56.91 o 
  -4  -5  16     1094.80     1093.40     38.78 o 
  -3  -5  16      230.95      233.31      9.07 o 
  -2  -5  16     5636.28     5805.30    146.15 o 
  -1  -5  16     4797.82     4754.85     45.76 o 
   0  -5  16      373.59      314.23      7.18 o 
   1  -5  16        6.36        6.43      3.21 o 
   2  -5  16      312.44      334.16      9.44 o 
   3  -5  16     1541.42     1593.58     27.56 o 
   4  -5  16     1362.84     1374.75     41.11 o 
   5  -5  16     2690.26     2694.90     53.25 o 
   6  -5  16     3176.90     3378.16     59.13 o 
   7  -5  16       43.52       44.08     13.29 o 
   8  -5  16      338.79      295.99     18.02 o 
  -8  -4  16       82.06       77.19     13.25 o 
  -7  -4  16      207.95      197.13      9.96 o 
  -6  -4  16     4080.79     4240.77    119.48 o 
  -5  -4  16      609.11      598.49     21.49 o 
  -4  -4  16      106.30       98.74     16.90 o 
  -3  -4  16        6.55        9.77      3.51 o 
  -2  -4  16     4423.92     4211.15     37.01 o 
  -1  -4  16       64.30       68.96      4.34 o 
   0  -4  16      616.02      575.07     13.83 o 
   1  -4  16        2.62        2.47      2.52 o 
   2  -4  16     4186.89     4155.30     57.03 o 
   3  -4  16       58.86       45.10      4.76 o 
   4  -4  16      748.40      788.94     15.57 o 
   5  -4  16      106.74       99.54     11.41 o 
   6  -4  16     1936.91     2003.44     48.32 o 
   7  -4  16      241.98      224.16     23.22 o 
   8  -4  16     1394.12     1382.99     40.38 o 
  -8  -3  16     1231.99     1182.86     41.92 o 
  -7  -3  16        0.16        6.67      5.00 o 
  -6  -3  16      909.39      913.03     26.80 o 
  -5  -3  16       92.56       92.99      9.40 o 
  -4  -3  16      141.81      134.63      8.91 o 
  -3  -3  16      430.37      418.84     15.14 o 
  -2  -3  16       42.03       20.01      5.86 o 
  -1  -3  16    10449.43    10646.57    132.54 o 
   0  -3  16       28.33       75.08      5.42 o 
   1  -3  16     1940.90     2428.51     49.49 o 
   2  -3  16     5940.51     5901.75     64.25 o 
   3  -3  16      115.96      122.12      7.24 o 
   4  -3  16      130.41      125.53      7.16 o 
   5  -3  16      123.79      136.32     15.66 o 
   6  -3  16     2052.84     2116.34     49.43 o 
   7  -3  16     2177.57     2187.10     58.41 o 
   8  -3  16      735.38      715.40     28.37 o 
  -9  -2  16        7.26        5.51      8.61 o 
  -8  -2  16      328.27      352.09     23.68 o 
  -7  -2  16        7.04        8.41      6.65 o 
  -6  -2  16      319.18      314.57     13.89 o 
  -5  -2  16       84.56       84.62     10.23 o 
  -4  -2  16      592.35      611.02     28.25 o 
  -3  -2  16       12.98       14.23      3.83 o 
  -2  -2  16      483.87      497.67     12.93 o 
  -1  -2  16      528.38      587.10     10.68 o 
   0  -2  16      211.07      217.09      6.37 o 
   1  -2  16      117.15      153.60      5.16 o 
   2  -2  16      219.30      232.32      9.26 o 
   3  -2  16        7.46        9.68      2.94 o 
   4  -2  16       29.56       24.35     16.83 o 
   5  -2  16       74.03       71.93      7.15 o 
   6  -2  16      101.05      110.01     18.44 o 
   7  -2  16       20.58       21.40      6.94 o 
   8  -2  16       77.45       66.19     30.41 o 
  -9  -1  16       34.34       41.71     24.49 o 
  -8  -1  16      332.38      341.01     25.23 o 
  -7  -1  16        0.41        3.71      5.10 o 
  -6  -1  16       10.65        6.00      6.60 o 
  -5  -1  16      642.95      614.60     15.56 o 
  -4  -1  16      136.28      147.23     18.81 o 
  -3  -1  16     2563.26     2671.60     36.73 o 
  -2  -1  16      179.55      169.06     13.71 o 
  -1  -1  16      875.82     1095.13     18.07 o 
   0  -1  16     9869.44     9465.56     75.51 o 
   1  -1  16     8294.09     8305.15     85.66 o 
   2  -1  16     2446.77     2645.69     46.25 o 
   3  -1  16      204.55      214.32      7.60 o 
   4  -1  16     1171.19     1166.73     25.01 o 
   5  -1  16       28.42       41.55      8.92 o 
   6  -1  16     1296.26     1331.22     29.10 o 
   7  -1  16     1564.15     1512.62     40.98 o 
   8  -1  16        1.28       -3.71      8.75 o 
  -9   0  16        5.70       -1.02      8.93 o 
  -8   0  16      636.32      661.80     33.24 o 
  -7   0  16       33.07       40.62     14.22 o 
  -6   0  16     1096.54     1109.61     27.22 o 
  -5   0  16       23.12       27.18      9.07 o 
  -4   0  16     1356.15     1313.27     26.67 o 
  -3   0  16        1.01        1.07      1.83 o 
  -2   0  16     3627.06     3453.80     52.25 o 
  -1   0  16        9.18       14.90      3.99 o 
   1   0  16        4.55        3.82      2.40 o 
   2   0  16     6348.31     6140.34     39.32 o 
   3   0  16       14.91       15.36      5.29 o 
   4   0  16      567.17      597.75     10.52 o 
   5   0  16       14.04       19.10      6.54 o 
   6   0  16     5194.52     5443.77     96.31 o 
   7   0  16        1.54        8.33      9.18 o 
   8   0  16     2468.25     2422.22     69.49 o 
  -9   1  16       63.32       50.89     44.64 o 
  -8   1  16       24.73       30.91     25.41 o 
  -7   1  16        2.07        5.65     11.75 o 
  -6   1  16      526.65      471.09     14.05 o 
  -5   1  16      727.08      688.42     18.23 o 
  -4   1  16      503.94      462.90     20.42 o 
  -3   1  16     2581.12     2770.16     39.07 o 
  -2   1  16        3.57        9.29      2.16 o 
  -1   1  16     2337.73     2567.26     57.63 o 
   1   1  16     7187.58     7066.19    178.34 o 
   2   1  16     1949.32     2108.73     43.85 o 
   3   1  16      335.76      363.84      8.28 o 
   4   1  16     1164.71     1192.16     26.34 o 
   5   1  16      133.58      124.41      7.97 o 
   6   1  16      700.42      753.03     21.35 o 
   7   1  16      753.05      685.13     26.86 o 
  -9   2  16       22.39        9.95      8.12 o 
  -8   2  16      297.16      331.73     24.84 o 
  -7   2  16      100.31       95.57     26.15 o 
  -6   2  16      222.83      212.38     15.85 o 
  -5   2  16        9.71       15.06      6.45 o 
  -4   2  16      441.45      414.90     13.23 o 
  -3   2  16      484.94      454.55      8.23 o 
  -2   2  16      260.56      271.49     26.82 o 
  -1   2  16      160.24      213.32      6.20 o 
   0   2  16       17.21       19.11      5.21 o 
   1   2  16       35.24       50.22      3.17 o 
   2   2  16      617.44      654.84    109.42 o 
   3   2  16       78.91       86.89      5.63 o 
   4   2  16      182.72      158.59      8.05 o 
   5   2  16       41.63       43.14     14.87 o 
   6   2  16      457.60      422.71     16.78 o 
   7   2  16        1.12       -0.83      5.15 o 
  -9   3  16      108.69       91.05     42.14 o 
  -8   3  16      305.74      252.68     32.54 o 
  -7   3  16       62.54       71.96     33.60 o 
  -6   3  16     2553.31     2475.93    133.40 o 
  -5   3  16     1360.50     1328.80     27.22 o 
  -4   3  16      133.45      139.85      5.38 o 
  -3   3  16      123.71       95.37      8.66 o 
  -2   3  16     1873.57     1747.94     29.12 o 
  -1   3  16     5029.57     5582.81     80.25 o 
   0   3  16      923.31     1006.14     19.45 o 
   1   3  16      249.26      184.07      5.39 o 
   2   3  16     1943.82     2088.83     51.46 o 
   3   3  16      128.63      157.11      5.64 o 
   4   3  16        1.75       11.90      5.48 o 
   5   3  16     1993.43     1961.33     56.97 o 
   6   3  16      845.48      789.32     19.84 o 
   7   3  16     1141.50     1110.45     28.78 o 
  -9   4  16       49.42       45.17     25.97 o 
  -7   4  16      116.40      112.47     30.31 o 
  -6   4  16      103.99      112.54     49.12 o 
  -5   4  16      141.65      136.30      7.70 o 
  -4   4  16     2333.40     2220.25     39.30 o 
  -3   4  16       88.02       95.20      4.81 o 
  -2   4  16       46.31       55.61     13.74 o 
  -1   4  16        2.07        4.78      2.89 o 
   0   4  16    13620.22    12783.86     84.90 o 
   1   4  16       42.97       47.75      5.58 o 
   2   4  16     3250.82     3072.20     77.30 o 
   3   4  16        0.47        3.22      4.35 o 
   4   4  16      850.71      851.41     27.99 o 
   5   4  16       53.17       53.41     17.94 o 
   6   4  16     5784.97     5954.76     90.81 o 
   7   4  16      432.31      389.62     29.08 o 
  -8   5  16      265.25      257.05     20.04 o 
  -7   5  16        5.37       -1.91     10.06 o 
  -6   5  16        5.35       10.98      9.18 o 
  -5   5  16     2376.93     2427.76     68.50 o 
  -4   5  16     1820.61     1910.68     33.62 o 
  -3   5  16     4609.63     4591.82     71.54 o 
  -2   5  16        0.41       14.89      4.88 o 
  -1   5  16      359.67      326.16      9.21 o 
   0   5  16     1548.64     1678.60     24.74 o 
   1   5  16     1915.76     1894.39     36.08 o 
   2   5  16       11.15       38.27     14.62 o 
   3   5  16      245.92      273.85     11.53 o 
   4   5  16     1522.46     1547.01     33.60 o 
   5   5  16        0.81        3.99      5.70 o 
   6   5  16      104.13       86.94     32.11 o 
   7   5  16      514.89      537.29     26.86 o 
   8   5  16     1082.27     1078.68     45.95 o 
  -7   6  16       29.25       18.17      9.32 o 
  -6   6  16       52.49       46.41     26.86 o 
  -5   6  16      283.77      258.96     12.42 o 
  -4   6  16      153.87      157.99     14.33 o 
  -3   6  16      310.75      314.66      8.24 o 
  -2   6  16       95.01      109.44     20.08 o 
  -1   6  16       26.30       36.08      7.87 o 
   0   6  16      146.69      147.20      6.08 o 
   1   6  16        1.01        2.67      2.30 o 
   2   6  16      350.15      331.96     22.08 o 
   3   6  16      238.20      223.79     13.97 o 
   4   6  16       48.61       39.84     31.41 o 
   5   6  16       24.60       25.12      8.77 o 
   6   6  16       24.02       24.08     10.30 o 
   7   6  16        6.35        2.68      8.61 o 
  -8   7  16      167.34      135.51     77.64 o 
  -7   7  16       31.98       18.00     15.56 o 
  -6   7  16      118.95      146.35     39.91 o 
  -5   7  16     1904.53     1916.14     42.74 o 
  -4   7  16     1588.52     1637.02     41.95 o 
  -3   7  16      685.53      808.59     21.78 o 
  -2   7  16      192.34      193.53      8.98 o 
  -1   7  16       72.02       82.88      8.27 o 
   0   7  16     2516.51     2529.51     35.26 o 
   1   7  16      743.32      762.18     19.85 o 
   2   7  16       42.44       51.19     16.85 o 
   3   7  16      556.15      561.36     36.67 o 
   4   7  16     1599.30     1688.99     56.46 o 
   5   7  16        0.55        9.88     12.46 o 
   6   7  16     1259.54     1267.70     35.47 o 
   7   7  16      296.09      251.80     23.33 o 
  -7   8  16       23.03       23.01     22.20 o 
  -6   8  16     1451.91     1465.10     35.40 o 
  -5   8  16       38.23       40.55     15.57 o 
  -4   8  16      618.31      600.07     22.54 o 
  -3   8  16      118.02      109.57     10.76 o 
  -2   8  16      197.08      196.98      9.00 o 
  -1   8  16      168.83      167.27      8.66 o 
   0   8  16    10208.72     9766.44    127.22 o 
   1   8  16       87.90       86.25     13.94 o 
   2   8  16       59.64       59.91     22.56 o 
   3   8  16       38.80       64.37     23.12 o 
   4   8  16     1284.75     1307.57     43.23 o 
   5   8  16       49.47       44.31     12.95 o 
   6   8  16     1620.49     1632.59     38.91 o 
   7   8  16        9.38        7.45     13.80 o 
  -6   9  16        0.85        5.61      4.97 o 
  -5   9  16     1299.19     1302.30     56.87 o 
  -4   9  16      293.37      290.50     16.21 o 
  -3   9  16       13.39       25.83     18.35 o 
  -2   9  16     2021.68     1978.87     32.12 o 
  -1   9  16      194.20      184.15     18.62 o 
   0   9  16     1859.87     1922.78     49.12 o 
   1   9  16       98.20      113.51     19.84 o 
   2   9  16      142.94      135.30     23.48 o 
   3   9  16     1105.83     1142.65     33.82 o 
   4   9  16      101.35       84.43     29.76 o 
   5   9  16      236.41      221.86     24.32 o 
   6   9  16       35.09       28.80     28.66 o 
  -6  10  16       10.66       10.13      7.73 o 
  -5  10  16       85.69       72.43     15.74 o 
  -4  10  16       51.52       59.28     20.54 o 
  -3  10  16       67.23       81.20     10.78 o 
  -1  10  16       59.41       60.45     18.28 o 
   0  10  16      206.68      209.35     16.60 o 
   1  10  16       80.12       79.64     28.16 o 
   2  10  16      147.18      170.02     31.14 o 
   3  10  16       75.25       81.29     20.12 o 
   4  10  16      122.89      154.85     35.96 o 
   5  10  16      400.76      398.39     17.56 o 
  -6  11  16      119.38      104.53     15.42 o 
  -5  11  16      826.41      844.89     28.07 o 
  -4  11  16      977.03      962.61     41.18 o 
  -3  11  16     1083.38     1085.67     39.81 o 
  -2  11  16       51.68       47.71     28.30 o 
  -1  11  16     3017.73     3103.43     96.94 o 
   0  11  16      725.73      785.96     27.57 o 
   1  11  16       84.14       88.69     26.43 o 
   2  11  16        0.87        0.64      8.07 o 
   3  11  16      146.15      131.25     36.23 o 
   4  11  16      160.02      150.18     17.37 o 
   5  11  16        4.74        7.25      9.74 o 
  -5  12  16      420.88      373.70     23.59 o 
  -4  12  16       39.23       36.00     31.41 o 
  -2  12  16       44.47       47.25     33.07 o 
  -1  12  16      187.69      175.89     45.38 o 
   0  12  16     2594.65     2577.57     82.56 o 
   1  12  16        0.03       10.16      7.69 o 
   2  12  16      413.58      448.08     18.38 o 
   3  12  16        9.06        6.85     11.82 o 
   4  12  16     1218.31     1279.75     31.31 o 
  -3  13  16      948.87     1024.05     39.84 o 
  -2  13  16        6.71       10.34     17.15 o 
  -1  13  16        7.02        8.36      7.09 o 
   0  13  16       40.69       30.53     14.29 o 
   1  13  16       59.85       42.76     19.95 o 
   2  13  16      374.23      358.63     24.82 o 
  -1 -14  17       54.48       31.37     14.85 o 
   0 -14  17        0.47        8.79     16.20 o 
   1 -14  17        5.98        9.03      7.73 o 
  -4 -13  17       42.41       57.66     29.78 o 
  -3 -13  17        4.70       22.30     12.21 o 
  -2 -13  17       36.20       23.54     14.54 o 
  -1 -13  17      441.32      448.25     16.80 o 
   0 -13  17       15.76       12.21     11.19 o 
   1 -13  17      224.26      244.41     22.20 o 
   2 -13  17     1195.95     1309.38     31.33 o 
   3 -13  17      725.76      712.89     23.62 o 
  -5 -12  17        2.82        7.06     11.43 o 
  -4 -12  17       92.08       89.43     46.76 o 
  -3 -12  17        0.14        2.08      8.12 o 
  -2 -12  17      280.53      287.93     18.67 o 
  -1 -12  17       33.35       31.41     10.82 o 
   0 -12  17       14.07       11.08     11.98 o 
   1 -12  17       22.40       26.16      9.05 o 
   2 -12  17       95.14       65.93     27.36 o 
   3 -12  17       42.17       36.58     14.33 o 
   4 -12  17       35.28       45.36     16.18 o 
  -6 -11  17        0.98        2.96     11.86 o 
  -5 -11  17       26.30       30.91     18.46 o 
  -4 -11  17        2.86       17.43     17.86 o 
  -3 -11  17      235.89      178.43     65.50 o 
  -2 -11  17     2817.57     3041.59     58.02 o 
  -1 -11  17       51.25       53.89     17.49 o 
   0 -11  17        0.03       12.58      6.41 o 
   1 -11  17      112.76      140.03     24.60 o 
   2 -11  17      156.88      165.92     14.92 o 
   3 -11  17        0.60        7.14      8.52 o 
   4 -11  17     2473.29     2526.27     98.32 o 
   5 -11  17      220.09      192.98     25.44 o 
  -6 -10  17       53.57       56.78     36.10 o 
  -5 -10  17        7.17       10.62     11.82 o 
  -4 -10  17     2891.63     2952.03    123.66 o 
  -3 -10  17       69.44       63.99     18.98 o 
  -2 -10  17     2409.34     2477.54     43.39 o 
  -1 -10  17        7.17        5.74      3.63 o 
   0 -10  17        0.80        5.65      3.67 o 
   1 -10  17       73.77       77.64     10.43 o 
   2 -10  17       60.55       70.21     20.44 o 
   3 -10  17       13.48       13.43      6.97 o 
   4 -10  17     3509.49     3461.83     64.66 o 
   5 -10  17       85.70       73.81     25.10 o 
   6 -10  17      109.61       91.91     35.90 o 
  -7  -9  17       59.18       57.38     34.27 o 
  -6  -9  17       74.70       74.67     44.25 o 
  -5  -9  17       24.19       39.00     23.40 o 
  -4  -9  17      640.17      668.01     30.81 o 
  -3  -9  17       62.27       72.51     13.89 o 
  -2  -9  17       90.87      119.12     18.30 o 
  -1  -9  17     1326.20     1388.97     36.43 o 
   0  -9  17       20.91       28.40      8.39 o 
   1  -9  17      400.72      415.70     23.95 o 
   2  -9  17     6195.96     6270.10     79.91 o 
   3  -9  17       60.48       64.46     21.10 o 
   4  -9  17        0.08        4.29      5.62 o 
   5  -9  17      685.63      662.18     28.70 o 
   6  -9  17      425.18      349.99     26.24 o 
  -7  -8  17       14.16        6.21     11.19 o 
  -6  -8  17      339.14      352.55     31.16 o 
  -5  -8  17        0.07       -0.35      7.59 o 
  -4  -8  17       21.16       16.48      9.61 o 
  -3  -8  17       34.95       43.28     16.25 o 
  -2  -8  17     1075.11     1019.63     21.79 o 
  -1  -8  17       12.50       15.36      4.66 o 
   0  -8  17        1.33        5.13      5.82 o 
   1  -8  17      132.21      147.51      9.62 o 
   2  -8  17        1.83        7.57     10.11 o 
   3  -8  17      189.33      185.65     16.63 o 
   4  -8  17      153.76      164.73     15.29 o 
   5  -8  17      129.75      130.86     13.89 o 
   6  -8  17        0.22       12.20     10.03 o 
   7  -8  17        2.46        3.94      6.06 o 
  -8  -7  17       35.62       22.34     18.53 o 
  -7  -7  17      395.56      430.26     23.72 o 
  -6  -7  17        7.43       10.41     16.52 o 
  -5  -7  17        0.77       11.31      7.89 o 
  -4  -7  17      759.33      704.17     25.46 o 
  -3  -7  17       56.77       52.39     10.12 o 
  -2  -7  17     1948.91     2016.00     33.29 o 
  -1  -7  17        6.02       17.62      5.34 o 
   0  -7  17        2.74        6.75      5.74 o 
   1  -7  17        0.85        2.17      1.97 o 
   2  -7  17     1952.92     1819.05     31.79 o 
   3  -7  17       40.31       51.56     15.23 o 
   4  -7  17     1768.82     1880.41     60.77 o 
   5  -7  17      925.95      858.42     34.65 o 
   6  -7  17       97.38      118.41     29.66 o 
   7  -7  17       13.74       25.06     11.67 o 
  -8  -6  17      222.07      247.42     23.22 o 
  -7  -6  17       41.95       36.24     22.34 o 
  -6  -6  17       10.85        7.95      5.77 o 
  -5  -6  17        9.46        7.49      3.92 o 
  -4  -6  17      396.73      381.04     14.65 o 
  -3  -6  17      170.89      172.07      6.17 o 
  -2  -6  17     5294.11     4986.24     87.28 o 
  -1  -6  17       70.78       72.15      5.29 o 
   0  -6  17        0.01        1.20      2.25 o 
   1  -6  17      106.98      102.18      6.25 o 
   2  -6  17     3479.53     3485.30     57.77 o 
   3  -6  17       21.13       14.62      3.49 o 
   4  -6  17     4252.03     4289.50    125.10 o 
   5  -6  17      293.93      252.28     13.25 o 
   6  -6  17        2.36        5.89      4.76 o 
   7  -6  17      149.21      132.27     21.64 o 
  -8  -5  17      833.39      797.07     36.17 o 
  -7  -5  17      913.60      860.04     24.79 o 
  -6  -5  17        0.18        4.09      3.15 o 
  -5  -5  17     1807.46     1962.70     43.58 o 
  -4  -5  17     4727.88     4659.99     94.68 o 
  -3  -5  17      700.47      636.23     11.42 o 
  -2  -5  17     3365.03     3054.57     92.66 o 
  -1  -5  17      735.87      678.07     14.40 o 
   0  -5  17       17.52       32.46      8.80 o 
   1  -5  17      453.82      473.10     13.23 o 
   2  -5  17     2331.45     2409.49     58.99 o 
   3  -5  17      850.84      812.67     15.15 o 
   4  -5  17      815.47      828.28     34.73 o 
   5  -5  17     2252.10     2310.53     53.85 o 
   6  -5  17       29.77       35.59     12.37 o 
   7  -5  17      191.45      189.37     16.63 o 
   8  -5  17       69.06       48.45     20.88 o 
  -8  -4  17      339.89      338.96     14.70 o 
  -7  -4  17      171.96      175.97     13.39 o 
  -6  -4  17      471.26      511.32     31.02 o 
  -5  -4  17        2.12        3.56      3.93 o 
  -4  -4  17      468.20      481.39     17.82 o 
  -3  -4  17       17.34       14.92      3.65 o 
  -2  -4  17       51.89       59.80      6.17 o 
  -1  -4  17        2.10        6.76      2.47 o 
   0  -4  17        0.58       93.85     15.14 o 
   1  -4  17        7.93       32.75      9.82 o 
   2  -4  17      151.02      142.94      5.88 o 
   3  -4  17        0.96        4.53      2.59 o 
   4  -4  17      531.40      530.14     15.89 o 
   5  -4  17       36.11       40.45     13.27 o 
   6  -4  17      670.83      723.16     22.19 o 
   7  -4  17      770.01      726.62     29.30 o 
   8  -4  17      612.15      573.20     24.10 o 
  -8  -3  17       38.59       43.29     15.74 o 
  -7  -3  17      229.62      259.92     12.78 o 
  -6  -3  17        0.12       17.19     13.41 o 
  -5  -3  17        0.84        5.73      3.71 o 
  -4  -3  17     1064.09      950.29     23.54 o 
  -3  -3  17     1412.87     1346.89     18.84 o 
  -2  -3  17      588.94      745.05     18.43 o 
  -1  -3  17      616.07      660.23     30.38 o 
   0  -3  17        0.98        6.81      2.46 o 
   1  -3  17        9.62        8.20      3.84 o 
   2  -3  17     2075.32     2239.85     65.21 o 
   3  -3  17     2210.91     2173.92     39.08 o 
   4  -3  17     1823.56     1882.21     32.12 o 
   5  -3  17      243.06      209.11     11.11 o 
   6  -3  17      496.75      464.68     21.37 o 
   7  -3  17        1.05        5.12      7.49 o 
   8  -3  17      194.70      147.41     18.73 o 
  -9  -2  17        4.73        1.27      9.67 o 
  -8  -2  17      187.40      216.96     36.07 o 
  -7  -2  17        3.38        2.15      5.70 o 
  -6  -2  17       29.40       26.39      8.33 o 
  -5  -2  17        7.80       10.70      5.42 o 
  -4  -2  17      439.13      437.93     21.63 o 
  -3  -2  17       23.98       21.57      3.91 o 
  -2  -2  17    15930.47    14362.96    335.47 o 
  -1  -2  17       37.84       49.38      3.06 o 
   0  -2  17        0.09        3.21      1.27 o 
   1  -2  17       94.37      109.08      5.45 o 
   2  -2  17     9640.48     8884.63     90.43 o 
   3  -2  17       13.98       16.49      3.69 o 
   4  -2  17     3864.98     3833.91     75.36 o 
   5  -2  17        6.49        8.07      4.37 o 
   6  -2  17      275.58      287.37     14.41 o 
   7  -2  17        0.31        4.46      4.05 o 
  -9  -1  17      192.36      167.49     16.73 o 
  -8  -1  17      209.52      238.84     23.29 o 
  -7  -1  17      444.66      433.40     30.07 o 
  -6  -1  17        4.57        8.32      6.28 o 
  -5  -1  17      407.27      473.31     15.17 o 
  -4  -1  17     6006.65     5996.19     74.52 o 
  -3  -1  17    12650.64    11875.46     39.48 o 
  -2  -1  17     2933.73     3136.27     43.88 o 
  -1  -1  17      122.00      180.58     19.85 o 
   0  -1  17       10.77       19.42      4.24 o 
   1  -1  17     1660.30     1593.92     28.48 o 
   2  -1  17       41.71       46.44     11.43 o 
   3  -1  17     1701.56     1833.05     32.95 o 
   4  -1  17      142.82      123.64      7.12 o 
   5  -1  17        2.50        3.82      2.28 o 
   6  -1  17       93.75      103.15     12.77 o 
   7  -1  17       63.90       73.79     17.88 o 
   8  -1  17      394.54      391.65     20.89 o 
  -9   0  17        4.29        5.40     13.30 o 
  -8   0  17       29.80       12.85     12.28 o 
  -7   0  17        1.73        4.62      9.03 o 
  -6   0  17     1322.97     1230.25     63.63 o 
  -5   0  17        3.26        4.09      2.56 o 
  -4   0  17      775.25      830.90     24.87 o 
  -3   0  17        1.53        2.93      1.71 o 
  -2   0  17       46.48       68.71      7.23 o 
  -1   0  17       22.53       26.81      5.87 o 
   0   0  17        6.24       12.78      4.25 o 
   1   0  17       95.66       90.57      4.43 o 
   2   0  17       20.55       22.51      9.33 o 
   3   0  17        1.19        8.80      7.35 o 
   4   0  17       90.50       92.05      6.41 o 
   5   0  17       27.31       36.94     10.36 o 
   6   0  17        3.56       10.19      7.42 o 
   7   0  17       75.80       71.25     39.00 o 
  -9   1  17      262.71      217.99     40.44 o 
  -8   1  17       71.91       66.31     29.01 o 
  -7   1  17      254.51      223.78     18.14 o 
  -6   1  17      157.36      170.10      9.74 o 
  -5   1  17      126.55      155.44     18.56 o 
  -4   1  17     6492.55     6555.21     53.85 o 
  -3   1  17    11243.23    10656.68    200.60 o 
  -2   1  17     1228.41     1584.80     46.27 o 
  -1   1  17      131.86      170.91     13.55 o 
   0   1  17       36.77      145.08     10.73 o 
   1   1  17     1798.79     1875.47     73.22 o 
   2   1  17        0.51        1.83      2.15 o 
   3   1  17     1324.13     1460.22     35.56 o 
   4   1  17      801.64      724.18     15.61 o 
   5   1  17      197.70      196.19      8.26 o 
   6   1  17      112.43      117.62     12.70 o 
   7   1  17       52.32       55.23     30.31 o 
  -9   2  17        0.02        1.41      6.28 o 
  -8   2  17      676.36      714.10     37.58 o 
  -7   2  17       22.68       26.54     13.97 o 
  -6   2  17        9.54        7.66      7.59 o 
  -5   2  17       45.13       43.10     13.80 o 
  -4   2  17     4343.99     4132.76     54.28 o 
  -3   2  17       68.92       67.97      7.80 o 
  -2   2  17     8587.88     7899.21    270.31 o 
  -1   2  17        0.00        6.03      8.12 o 
   0   2  17        6.32       10.67      7.23 o 
   1   2  17       93.54      102.91      5.56 o 
   2   2  17     9343.96     8690.61    153.78 o 
   3   2  17        8.26       15.91      4.41 o 
   4   2  17       55.65       59.53     10.75 o 
   5   2  17        5.37        7.76      5.77 o 
   6   2  17      882.40      791.84     29.64 o 
   7   2  17        9.55        9.71      5.55 o 
  -9   3  17      252.12      258.85     23.72 o 
  -8   3  17       62.72       56.96     33.49 o 
  -7   3  17       35.23       36.21     18.25 o 
  -6   3  17       27.78       42.84     18.28 o 
  -5   3  17       12.98       11.16      6.11 o 
  -4   3  17      125.94      111.97      5.23 o 
  -3   3  17     2483.27     2421.44     55.77 o 
  -2   3  17     3428.58     3482.34     46.08 o 
  -1   3  17       14.63       30.51      9.12 o 
   0   3  17        5.10       33.24      9.14 o 
   1   3  17      505.78      478.79     10.41 o 
   2   3  17        0.23        3.50      5.14 o 
   3   3  17      110.86      104.34      4.38 o 
   4   3  17     2124.25     2110.21     54.23 o 
   5   3  17      226.86      243.68     19.71 o 
   6   3  17      973.67      934.96     26.58 o 
   7   3  17      180.18      186.94     53.98 o 
  -9   4  17       49.33       40.94     26.89 o 
  -8   4  17       96.65       82.83     27.39 o 
  -7   4  17        2.58        8.79      8.72 o 
  -6   4  17       41.40       66.73     40.94 o 
  -5   4  17        1.43        2.83      5.76 o 
  -4   4  17       14.50       18.96      5.48 o 
  -3   4  17        0.24        3.47      2.16 o 
  -2   4  17      213.10      207.28      7.57 o 
  -1   4  17        3.84        7.68      3.36 o 
   0   4  17        4.39       55.42     13.20 o 
   1   4  17      372.98      389.76      9.45 o 
   2   4  17      104.24       96.02      9.77 o 
   3   4  17       12.25       22.45      6.94 o 
   4   4  17       98.21      132.70      9.39 o 
   5   4  17       61.74       80.73     25.39 o 
   6   4  17     1454.76     1444.82    105.87 o 
   7   4  17      902.47      797.60     60.68 o 
  -8   5  17        0.12        7.41      7.66 o 
  -7   5  17      250.44      249.18     23.40 o 
  -6   5  17      537.96      569.87     26.19 o 
  -5   5  17     1537.49     1584.78     61.69 o 
  -4   5  17     2304.21     2168.54     39.86 o 
  -3   5  17     6054.15     5899.42     76.31 o 
  -2   5  17      759.82      795.40     23.87 o 
  -1   5  17       76.88      102.75     15.25 o 
   0   5  17       18.99       57.60     16.32 o 
   1   5  17       24.45       20.86      6.09 o 
   2   5  17        8.14        7.23      4.75 o 
   3   5  17      565.99      581.90     20.01 o 
   4   5  17      664.09      631.30     28.57 o 
   5   5  17       23.41       17.06     10.05 o 
   6   5  17      165.94      179.55     12.48 o 
   7   5  17       85.13       65.85     10.71 o 
  -8   6  17     2502.57     2461.32     74.96 o 
  -7   6  17        0.53        6.92      9.95 o 
  -6   6  17      105.32       94.61     17.54 o 
  -5   6  17      100.78      104.66      9.24 o 
  -4   6  17     3095.48     3235.79     67.76 o 
  -3   6  17        1.02        4.82      2.68 o 
  -2   6  17       10.29        8.60      6.41 o 
  -1   6  17       46.23       76.54     20.79 o 
   0   6  17        7.85        9.39      3.25 o 
   1   6  17       12.13       12.07      4.18 o 
   2   6  17     3133.32     3224.03     54.22 o 
   3   6  17       42.84       58.91     11.59 o 
   4   6  17     2192.57     2325.35     53.04 o 
   5   6  17       25.59       16.94      9.10 o 
   6   6  17       51.82       42.81     15.91 o 
   7   6  17       43.03       24.03     15.60 o 
  -7   7  17       56.06       47.64     50.61 o 
  -6   7  17       28.56       35.40     24.10 o 
  -5   7  17      260.23      280.87     22.78 o 
  -4   7  17      372.75      380.58     18.30 o 
  -3   7  17     5052.95     4958.34     86.86 o 
  -2   7  17     1305.60     1194.96     28.36 o 
  -1   7  17      119.59      132.49      9.59 o 
   0   7  17       46.39       44.89      8.02 o 
   1   7  17      404.58      393.83     13.54 o 
   2   7  17       16.41       15.84      8.94 o 
   3   7  17      193.62      182.64     25.03 o 
   4   7  17      499.08      468.30     22.68 o 
   5   7  17      303.42      275.62     48.42 o 
   6   7  17      294.96      284.16     48.31 o 
   7   7  17      115.34       75.59     54.42 o 
  -7   8  17       79.91       52.79     31.09 o 
  -6   8  17      231.32      244.64     15.50 o 
  -5   8  17      365.69      325.86     13.57 o 
  -4   8  17      222.71      247.44     12.79 o 
  -3   8  17        0.55        3.81      2.83 o 
  -2   8  17        0.20        5.21      3.95 o 
  -1   8  17       46.73       57.80      6.76 o 
   0   8  17        7.02       -0.35      9.07 o 
   1   8  17      477.27      524.01     21.92 o 
   2   8  17      266.67      261.83     19.95 o 
   3   8  17       16.10       30.32     12.25 o 
   4   8  17       17.75       19.99     13.60 o 
   5   8  17      109.66      124.03     13.75 o 
   6   8  17      183.70      133.22     89.67 o 
  -6   9  17      501.60      507.62     23.82 o 
  -5   9  17       22.69       21.82     15.91 o 
  -4   9  17        7.09        5.15      4.42 o 
  -3   9  17     1182.01     1146.45     28.59 o 
  -2   9  17     5265.43     5395.45     57.56 o 
  -1   9  17     2056.12     1971.75     46.60 o 
   0   9  17       24.83       28.39      8.14 o 
   1   9  17     1011.55      957.81     31.48 o 
   2   9  17      727.79      759.64     20.32 o 
   3   9  17     1099.72     1056.70     41.98 o 
   4   9  17      553.50      588.81     21.08 o 
   5   9  17        1.24        6.17      4.27 o 
   6   9  17      109.14       79.72     25.70 o 
  -6  10  17        1.82        3.20      5.35 o 
  -5  10  17        2.39       13.47      8.43 o 
  -4  10  17      552.67      565.28     25.36 o 
  -3  10  17       15.62       13.41      6.79 o 
  -2  10  17      790.67      801.05     33.53 o 
  -1  10  17       26.04       27.83      9.38 o 
   0  10  17       33.27       30.74     11.23 o 
   1  10  17        2.96        7.84      7.87 o 
   2  10  17      111.85      111.52     34.41 o 
   3  10  17      792.23      816.46     36.51 o 
   4  10  17     1689.27     1720.01     68.76 o 
   5  10  17      277.27      266.07     16.22 o 
  -5  11  17       76.53       93.64     18.21 o 
  -4  11  17      707.33      784.47     29.34 o 
  -3  11  17      317.31      327.81     22.80 o 
  -2  11  17      150.76      136.96     16.76 o 
  -1  11  17      822.10      814.71     29.82 o 
   0  11  17       40.98       45.27     16.60 o 
   1  11  17      261.35      263.65     16.70 o 
   2  11  17      141.90      140.18     29.00 o 
   3  11  17      350.61      337.67     17.00 o 
   4  11  17       67.35       63.59     38.29 o 
  -4  12  17      455.27      469.85     28.59 o 
  -3  12  17       81.30       66.80     39.56 o 
  -2  12  17      268.11      287.40     23.26 o 
  -1  12  17        0.87        4.69      9.25 o 
   0  12  17        3.79       13.09     18.09 o 
   1  12  17      188.82      207.19     18.24 o 
   2  12  17       80.84       81.02     22.68 o 
   3  12  17      109.65       89.88     34.47 o 
  -3  13  17     1019.71     1008.24     53.18 o 
  -2  13  17      390.07      390.84     34.97 o 
  -1  13  17      204.40      241.67     28.20 o 
   0  13  17       13.57       10.42      7.42 o 
   1  13  17        2.57        1.49      5.15 o 
   2  13  17      809.73      774.12     24.73 o 
  -1 -14  18       24.58       24.92     14.55 o 
   0 -14  18      487.95      508.60     36.81 o 
  -3 -13  18       91.96      156.37     17.86 o 
  -2 -13  18      566.88      591.92     31.09 o 
  -1 -13  18       49.30       58.80     16.63 o 
   0 -13  18      730.16      793.91     24.57 o 
   1 -13  18       59.16       56.73     20.36 o 
   2 -13  18       40.25       34.83     22.19 o 
   3 -13  18      155.92      122.70     35.50 o 
  -5 -12  18      583.35      546.68     29.75 o 
  -4 -12  18      347.42      344.26     31.90 o 
  -3 -12  18       36.05       18.95     11.33 o 
  -2 -12  18      432.23      389.60     25.97 o 
  -1 -12  18      418.60      414.83     14.32 o 
   0 -12  18     3947.18     4071.16    117.60 o 
   1 -12  18       71.36       55.61     22.63 o 
   2 -12  18      101.22      132.35     20.87 o 
   3 -12  18       26.09       20.67     11.70 o 
   4 -12  18      449.03      409.49     33.30 o 
  -6 -11  18      665.46      608.69     30.35 o 
  -5 -11  18      517.89      570.96     28.16 o 
  -4 -11  18     1772.51     1875.43     67.51 o 
  -2 -11  18       11.03       21.70      9.46 o 
  -1 -11  18     3751.20     3707.41     53.75 o 
   0 -11  18        1.61        5.51      4.12 o 
   1 -11  18     2134.47     2102.97     57.07 o 
   2 -11  18       19.25       16.23     11.43 o 
   3 -11  18        8.25       11.66      5.50 o 
   4 -11  18     1096.45     1018.34     60.08 o 
   5 -11  18        0.46        8.16      8.58 o 
  -6 -10  18       31.54       28.30     13.94 o 
  -5 -10  18      108.79      106.72     49.19 o 
  -4 -10  18       97.17      103.79     34.41 o 
  -3 -10  18      331.54      328.34     12.34 o 
  -2 -10  18       34.72       42.27     12.63 o 
  -1 -10  18       35.88       32.05     10.69 o 
   0 -10  18      737.33      750.14     17.07 o 
   1 -10  18        0.72        7.96      4.27 o 
   2 -10  18      166.45      189.25     20.44 o 
   3 -10  18       14.97       13.91     10.43 o 
   4 -10  18       90.48      103.40     38.00 o 
   5 -10  18      375.93      367.37     28.60 o 
  -7  -9  18       70.77       45.81     46.97 o 
  -6  -9  18        5.34        0.39      9.88 o 
  -5  -9  18     1561.77     1571.30     74.99 o 
  -4  -9  18      148.26      133.20     23.38 o 
  -3  -9  18       28.44       29.95     12.86 o 
  -2  -9  18     1732.89     1699.85     31.58 o 
  -1  -9  18      712.16      772.06     30.01 o 
   0  -9  18     2291.60     2319.33     38.06 o 
   1  -9  18       70.31       73.42     10.50 o 
   2  -9  18      529.82      531.22     28.06 o 
   3  -9  18      611.13      616.95     34.41 o 
   4  -9  18        3.59        9.20      7.05 o 
   5  -9  18      567.96      530.60     20.12 o 
   6  -9  18       33.57       36.66     13.45 o 
  -7  -8  18       38.04       41.68     17.33 o 
  -6  -8  18     1841.17     1975.97     50.39 o 
  -5  -8  18        4.30        3.63      6.18 o 
  -4  -8  18      492.96      519.55     14.50 o 
  -3  -8  18       48.94       45.68     16.27 o 
  -2  -8  18      270.53      276.79      8.63 o 
  -1  -8  18      148.80      147.34      7.50 o 
   0  -8  18    10647.67     9967.03    107.31 o 
   1  -8  18      163.94      163.02      8.35 o 
   2  -8  18        0.87        2.57      3.46 o 
   3  -8  18       59.56       51.91     21.03 o 
   4  -8  18     1625.25     1577.30     49.64 o 
   5  -8  18        3.31        9.53      5.82 o 
   6  -8  18     1291.39     1269.78     70.51 o 
   7  -8  18       74.15       59.82     27.01 o 
  -8  -7  18      329.47      293.44     22.16 o 
  -7  -7  18        2.40        6.74      7.55 o 
  -6  -7  18        6.02       11.12      9.56 o 
  -5  -7  18     2722.20     2820.99     57.62 o 
  -4  -7  18      820.30      855.72     27.31 o 
  -3  -7  18     1959.77     2044.50     41.49 o 
  -2  -7  18      172.62      161.49      8.96 o 
  -1  -7  18      124.72      123.68      6.51 o 
   0  -7  18     1117.82     1105.48     20.53 o 
   1  -7  18      640.97      612.36     16.71 o 
   2  -7  18       29.58       34.05      8.44 o 
   3  -7  18      786.93      815.83     38.48 o 
   4  -7  18      726.75      692.95     25.84 o 
   5  -7  18        2.26        6.90      8.43 o 
   6  -7  18     1635.66     1504.13     62.60 o 
   7  -7  18      225.11      205.12     17.98 o 
  -8  -6  18        0.06       20.86     19.87 o 
  -7  -6  18      121.70       82.51     27.10 o 
  -6  -6  18       12.07       19.66      7.37 o 
  -5  -6  18      108.41      109.64     13.87 o 
  -4  -6  18        0.02        8.05      9.53 o 
  -3  -6  18       94.76       91.04      6.77 o 
  -2  -6  18       87.76       88.04     10.08 o 
  -1  -6  18        1.95        4.78      2.44 o 
   0  -6  18      750.84      760.49     18.30 o 
   1  -6  18       44.97       53.68      8.68 o 
   2  -6  18      129.19      135.06      6.48 o 
   3  -6  18      123.51      130.52      6.69 o 
   4  -6  18        7.91       16.92      8.35 o 
   5  -6  18        1.64       -0.19      6.55 o 
   6  -6  18       11.33       22.63     16.39 o 
   7  -6  18      383.50      367.97     19.33 o 
  -8  -5  18      109.59       84.98     45.17 o 
  -7  -5  18      144.62      147.06     11.10 o 
  -6  -5  18      622.93      601.20     16.42 o 
  -5  -5  18     4348.83     4375.75    128.99 o 
  -4  -5  18     1312.69     1337.58     35.29 o 
  -3  -5  18     3417.91     3440.29     93.87 o 
  -2  -5  18      237.23      270.01      9.92 o 
  -1  -5  18     2127.82     2186.41     36.97 o 
   0  -5  18        4.12       18.98      5.28 o 
   1  -5  18       94.31       99.66      5.06 o 
   2  -5  18       25.59       23.18      5.58 o 
   3  -5  18        0.20        5.72      3.18 o 
   4  -5  18      308.22      286.65     15.51 o 
   5  -5  18       13.71       11.67      6.73 o 
   6  -5  18     1754.55     1701.24     53.60 o 
   7  -5  18       80.47       65.82     30.55 o 
   8  -5  18      128.24      130.89     24.17 o 
  -8  -4  18        8.00        5.85      4.04 o 
  -7  -4  18       63.96       55.08     21.73 o 
  -6  -4  18     4487.05     4673.20    166.76 o 
  -5  -4  18        0.13        2.05      6.13 o 
  -4  -4  18       99.59       98.13      7.98 o 
  -3  -4  18      198.08      191.12      5.84 o 
  -2  -4  18     4071.78     4015.84     36.05 o 
  -1  -4  18       45.81       52.20      3.43 o 
   0  -4  18     7246.47     6793.04    102.00 o 
   1  -4  18      228.05      232.49      7.56 o 
   2  -4  18      120.36      114.80      5.18 o 
   3  -4  18       22.76       24.25      4.68 o 
   4  -4  18     2049.19     2004.67     30.79 o 
   5  -4  18       18.60       19.70      7.80 o 
   6  -4  18        5.09        7.17      9.36 o 
   7  -4  18      147.45      140.55     14.41 o 
   8  -4  18       62.01       68.70     27.70 o 
  -8  -3  18       60.79       56.33     12.73 o 
  -7  -3  18       10.30       16.14     10.64 o 
  -6  -3  18       18.51       21.12      6.74 o 
  -5  -3  18        6.37       10.49      5.28 o 
  -4  -3  18     1977.55     1945.45     42.54 o 
  -3  -3  18       23.25       27.84      4.92 o 
  -2  -3  18     5855.38     5602.85    122.82 o 
  -1  -3  18      373.44      322.00     10.64 o 
   0  -3  18     1716.50     1456.65     26.62 o 
   1  -3  18        2.12        8.60      2.98 o 
   2  -3  18      101.10      117.78      6.48 o 
   3  -3  18      440.14      456.02     18.05 o 
   4  -3  18      458.01      465.99     16.81 o 
   5  -3  18       93.06      100.09     14.26 o 
   6  -3  18       97.42      103.09     28.24 o 
   7  -3  18      114.10      115.84     11.68 o 
   8  -3  18       60.10       39.09     20.62 o 
  -9  -2  18       68.30       48.77     45.45 o 
  -8  -2  18      148.62      121.75     45.52 o 
  -7  -2  18       47.02       55.91      9.97 o 
  -6  -2  18       16.44       16.89      7.79 o 
  -5  -2  18       17.48       25.02      7.39 o 
  -4  -2  18      211.91      211.64     11.75 o 
  -3  -2  18      557.57      572.86      8.30 o 
  -2  -2  18      455.32      451.64    326.22 o 
  -1  -2  18      109.11      127.09      5.93 o 
   0  -2  18     1628.38     1687.22     25.95 o 
   1  -2  18      432.18      407.45      9.74 o 
   2  -2  18       92.40       98.22     12.53 o 
   3  -2  18      182.31      178.15      6.62 o 
   4  -2  18       54.28       83.33     13.17 o 
   5  -2  18        1.03        1.80      2.93 o 
   6  -2  18     2574.67     2734.63     44.55 o 
   7  -2  18       10.06        9.58      5.45 o 
   8  -2  18      204.39      139.71     72.03 o 
  -9  -1  18       17.11       16.97     11.72 o 
  -8  -1  18      318.14      319.17     26.36 o 
  -7  -1  18       26.90       25.18     10.39 o 
  -6  -1  18      704.36      770.62     31.20 o 
  -5  -1  18        3.05       10.26     10.08 o 
  -4  -1  18      687.79      765.91     29.98 o 
  -3  -1  18      258.83      321.74      8.07 o 
  -2  -1  18     1165.41     1318.38     24.13 o 
  -1  -1  18     2491.71     2411.90     86.94 o 
   0  -1  18     1172.38     1393.23     25.02 o 
   1  -1  18     1799.63     1786.00     74.87 o 
   2  -1  18      338.63      346.27     15.37 o 
   3  -1  18       21.83       42.49     10.29 o 
   4  -1  18      556.30      598.58     11.79 o 
   5  -1  18       45.02       50.77     12.89 o 
   6  -1  18     1463.63     1535.74     48.15 o 
   7  -1  18      630.19      645.88     31.16 o 
   8  -1  18       14.58       19.41     15.56 o 
  -9   0  18       32.23       24.67     19.66 o 
  -7   0  18       15.64       19.90     16.90 o 
  -6   0  18     2975.07     2995.51     91.82 o 
  -5   0  18      114.40      112.28     13.30 o 
  -4   0  18      738.72      746.91     22.62 o 
  -3   0  18       13.36       14.45      2.67 o 
  -2   0  18     5256.51     5006.16     97.22 o 
  -1   0  18        7.39       12.09      3.90 o 
   0   0  18      645.47      630.65     22.34 o 
   1   0  18       10.95       15.53      3.85 o 
   2   0  18     4741.63     4525.82    100.59 o 
   3   0  18        0.44        2.65      2.32 o 
   4   0  18     2798.88     2767.00     34.27 o 
   5   0  18       29.75       27.83     10.59 o 
   6   0  18     2654.92     2700.25     71.57 o 
   7   0  18       47.82       40.87     22.80 o 
   8   0  18      197.08      167.06     29.47 o 
  -9   1  18       11.35       11.54     11.22 o 
  -8   1  18       17.66       23.29     14.05 o 
  -7   1  18       13.20       22.16     21.49 o 
  -6   1  18     2877.87     2864.60     87.09 o 
  -5   1  18      289.38      286.89     17.05 o 
  -4   1  18     2234.29     2314.20     39.47 o 
  -3   1  18      223.12      330.56     16.80 o 
  -2   1  18     3475.87     3501.76     75.02 o 
  -1   1  18      508.42      556.10     11.69 o 
   0   1  18     1486.97     1672.27     25.40 o 
   1   1  18     2143.64     2215.65     50.89 o 
   2   1  18      158.61      151.91      7.91 o 
   3   1  18       24.81       38.36      8.73 o 
   4   1  18      357.65      366.97     10.07 o 
   5   1  18      115.94      112.60      5.82 o 
   6   1  18      712.25      729.30     39.56 o 
   7   1  18      273.87      272.05     18.63 o 
  -9   2  18        9.99        8.36      9.14 o 
  -8   2  18      236.60      293.09     23.29 o 
  -7   2  18       24.04       15.32     11.61 o 
  -6   2  18       69.28       69.24     24.14 o 
  -5   2  18       61.48       54.88      8.73 o 
  -4   2  18      398.58      412.38      8.45 o 
  -3   2  18        0.97        1.54      2.86 o 
  -1   2  18      692.67      663.82     12.46 o 
   0   2  18     1679.14     1752.43     31.34 o 
   1   2  18      451.11      407.54     12.09 o 
   2   2  18       15.34       47.76     23.66 o 
   3   2  18       16.09       22.72      6.50 o 
   5   2  18      317.62      307.13     12.40 o 
   6   2  18     2441.38     2134.00     69.63 o 
   7   2  18       55.08       43.39     20.57 o 
  -9   3  18      115.60       92.21     37.09 o 
  -7   3  18       63.80       54.14     32.93 o 
  -6   3  18      956.20     1015.16     34.41 o 
  -5   3  18     1689.77     1636.89     44.90 o 
  -4   3  18     1022.60      969.68     16.20 o 
  -3   3  18        0.49        8.76      7.00 o 
  -2   3  18     2911.29     3052.09     81.87 o 
  -1   3  18      214.59      243.26      6.26 o 
   0   3  18     5085.92     4738.69     54.04 o 
   1   3  18     1137.26     1043.60     16.61 o 
   2   3  18      893.40      861.21     30.46 o 
   3   3  18       67.49       73.03      7.40 o 
   4   3  18     1544.82     1520.92     35.52 o 
   5   3  18      366.31      362.70     29.64 o 
   6   3  18      206.87      216.44     16.63 o 
   7   3  18      649.26      648.49     21.77 o 
  -9   4  18       77.64       64.76     35.43 o 
  -7   4  18      158.83      155.56     20.89 o 
  -6   4  18      502.81      514.29     47.54 o 
  -5   4  18       68.77       67.74     13.88 o 
  -4   4  18     1944.59     1897.19     41.52 o 
  -3   4  18       65.01       58.25      6.79 o 
  -2   4  18     2929.15     2939.25     41.54 o 
  -1   4  18       90.83      101.91      5.44 o 
   0   4  18     3536.25     3452.71     45.98 o 
   1   4  18       88.91       88.48      8.56 o 
   2   4  18      971.81      913.01     18.93 o 
   3   4  18       22.15       38.18     10.84 o 
   4   4  18       16.99       16.32     11.38 o 
   5   4  18       87.96       58.70     19.74 o 
   6   4  18     3865.80     3839.47     64.65 o 
   7   4  18        0.70        6.11      5.82 o 
  -6   5  18     1577.59     1460.35     66.03 o 
  -5   5  18        0.97        2.55      5.57 o 
  -4   5  18       68.07       48.11     15.19 o 
  -3   5  18      944.04     1037.51     33.40 o 
  -2   5  18        8.53       18.55      6.91 o 
  -1   5  18       33.85       34.96     10.07 o 
   0   5  18      522.92      468.12     10.61 o 
   1   5  18     1833.81     1904.82     42.72 o 
   2   5  18       28.95       34.66     11.55 o 
   3   5  18       27.04       25.18      9.43 o 
   4   5  18       58.67       66.89     27.24 o 
   5   5  18     1163.87     1149.13     33.33 o 
   6   5  18      426.44      389.28     25.81 o 
   7   5  18        0.19        7.09      5.22 o 
  -8   6  18      198.87      231.26     71.22 o 
  -7   6  18      248.69      197.45     38.04 o 
  -6   6  18       30.16       31.97     20.47 o 
  -5   6  18       19.62       29.48      8.60 o 
  -4   6  18      550.89      550.79     19.54 o 
  -3   6  18      324.21      298.25      9.65 o 
  -2   6  18      362.49      356.21     13.05 o 
  -1   6  18        3.90        4.17      4.00 o 
   0   6  18     1109.53     1123.39     23.33 o 
   1   6  18       12.12       11.37      4.60 o 
   2   6  18       83.57       90.84     39.60 o 
   3   6  18      146.88      162.42     14.63 o 
   4   6  18      983.41      953.58     39.49 o 
   5   6  18      401.23      373.41     18.63 o 
   6   6  18      560.26      563.37     18.87 o 
   7   6  18      568.14      505.11     27.99 o 
  -7   7  18       55.84       45.45     32.22 o 
  -6   7  18      569.29      533.41     54.77 o 
  -5   7  18      107.59       95.98     11.55 o 
  -4   7  18     2858.40     2932.59     65.75 o 
  -3   7  18     1577.91     1669.78     40.13 o 
  -2   7  18       12.20       16.44      4.78 o 
  -1   7  18        6.19        8.52      6.89 o 
   0   7  18      187.17      184.79      6.39 o 
   1   7  18     1190.52     1186.55     34.28 o 
   2   7  18       34.11       49.56     17.62 o 
   3   7  18       18.83       33.62     12.00 o 
   4   7  18      469.10      477.06     26.56 o 
   5   7  18     1358.63     1406.45     53.24 o 
   6   7  18       40.13       25.35      9.36 o 
  -7   8  18        0.36        8.79     10.48 o 
  -6   8  18      142.11      115.15     41.89 o 
  -5   8  18       30.60       21.42     11.86 o 
  -4   8  18     2448.74     2426.51     60.65 o 
  -3   8  18       25.67       29.66      9.93 o 
  -2   8  18       41.16       43.16      6.04 o 
  -1   8  18      345.26      336.33     11.01 o 
   0   8  18     3202.55     3370.41     64.10 o 
   1   8  18      138.43      130.95     13.98 o 
   2   8  18      188.70      183.73     13.54 o 
   3   8  18        6.41       11.98      7.59 o 
   4   8  18      597.34      601.63     19.62 o 
   5   8  18      166.12      143.16     18.83 o 
   6   8  18     3795.94     3857.90    122.77 o 
  -6   9  18      865.09      827.70     40.48 o 
  -5   9  18     1803.90     1799.27     45.63 o 
  -4   9  18       52.33       47.71     21.85 o 
  -3   9  18       16.58       13.62     11.01 o 
  -2   9  18      342.61      346.92     15.80 o 
  -1   9  18      486.17      479.74     35.01 o 
   0   9  18       92.57       79.72     18.98 o 
   1   9  18      821.82      851.08     33.00 o 
   2   9  18       60.82       49.75     18.72 o 
   3   9  18        4.16       17.50     12.82 o 
   4   9  18      110.11       95.42     18.43 o 
   5   9  18      949.60     1017.07     31.13 o 
   6   9  18       19.61       18.16     12.00 o 
  -6  10  18        0.10        8.60      7.25 o 
  -5  10  18      124.23      126.08     18.12 o 
  -3  10  18        3.90        3.37      4.55 o 
  -2  10  18      251.69      240.64     60.84 o 
  -1  10  18      284.61      291.76     14.67 o 
   0  10  18        4.71        5.22      6.85 o 
   1  10  18        1.80        5.00      4.73 o 
   2  10  18      108.08      169.96     27.17 o 
   3  10  18       25.70       23.31     14.68 o 
   4  10  18       94.34       66.70     29.10 o 
   5  10  18        1.71        4.23     11.58 o 
  -5  11  18      282.96      262.16     14.70 o 
  -3  11  18       37.87       32.04     28.48 o 
  -1  11  18      790.46      816.90     31.66 o 
   0  11  18       14.20       20.98      9.00 o 
   1  11  18      350.00      333.36     27.51 o 
   2  11  18      940.81      974.30     30.75 o 
   3  11  18       45.30       46.32     20.61 o 
   4  11  18      579.08      588.29     21.73 o 
  -4  12  18      544.21      533.06     36.91 o 
  -3  12  18       51.93       43.87     34.51 o 
  -2  12  18      269.41      258.50     29.89 o 
  -1  12  18        0.25        6.53      8.79 o 
   0  12  18     3149.16     3196.90     76.10 o 
   1  12  18       52.56       44.76     18.99 o 
   2  12  18        7.50        8.87      8.41 o 
   3  12  18      283.72      303.55     18.27 o 
  -3  13  18      213.64      176.87     39.63 o 
  -2  13  18       36.56       34.30     22.94 o 
  -1  13  18      469.51      505.85     30.42 o 
   0  13  18      183.00      185.56     24.02 o 
   1  13  18        8.55       13.90      7.73 o 
   2  13  18       15.44        8.93      8.45 o 
  -3 -13  19       33.47       18.49     16.90 o 
  -2 -13  19     1386.32     1423.29     52.41 o 
  -1 -13  19       13.31       12.15      8.09 o 
   0 -13  19       11.31       10.38      6.31 o 
   1 -13  19      122.90      135.30     15.12 o 
   2 -13  19      115.63      103.94     28.89 o 
  -4 -12  19      511.96      489.51     38.11 o 
  -3 -12  19      235.67      220.11     23.93 o 
  -2 -12  19       46.00       46.55     27.03 o 
  -1 -12  19       16.00       10.10      7.56 o 
   0 -12  19        8.79       30.46     12.88 o 
   1 -12  19      133.63      120.64     10.82 o 
   2 -12  19       31.71       32.32     15.13 o 
   3 -12  19       16.77       17.80      9.54 o 
   4 -12  19       74.06       62.46     20.89 o 
  -5 -11  19      138.34      157.82     32.57 o 
  -4 -11  19       56.74       50.89     36.31 o 
  -3 -11  19     3054.06     3183.15     73.02 o 
  -2 -11  19      335.39      334.02     13.38 o 
  -1 -11  19      350.59      331.79     13.73 o 
   0 -11  19       17.32       22.85      8.29 o 
   1 -11  19      959.06      974.82     24.90 o 
   2 -11  19       24.42       17.75      8.12 o 
   3 -11  19       23.04       26.90     10.47 o 
   4 -11  19       69.24       53.66     19.91 o 
   5 -11  19      109.78       77.44     28.24 o 
  -6 -10  19       31.40       35.29     15.53 o 
  -5 -10  19       19.33        8.79     16.37 o 
  -4 -10  19     1522.86     1528.46     80.50 o 
  -3 -10  19       49.43       48.48     13.07 o 
  -2 -10  19      108.81      121.13     13.79 o 
  -1 -10  19      187.85      179.76     10.30 o 
   0 -10  19        1.98        9.73      5.68 o 
   1 -10  19        3.09        5.02      3.30 o 
   2 -10  19     2202.38     2260.65     75.38 o 
   3 -10  19     1035.86     1051.09     32.07 o 
   4 -10  19      741.14      729.84     27.14 o 
   5 -10  19      260.38      243.72     16.45 o 
  -7  -9  19       25.09       34.20     22.34 o 
  -6  -9  19      260.73      261.96     31.16 o 
  -5  -9  19       18.14        8.86     14.79 o 
  -4  -9  19       83.63       61.51     22.89 o 
  -3  -9  19     2011.58     2039.14     98.50 o 
  -2  -9  19     5571.79     5583.54     66.02 o 
  -1  -9  19     1420.44     1386.07     25.60 o 
   0  -9  19        0.51        0.49      4.51 o 
   1  -9  19     1180.78     1148.23     22.45 o 
   2  -9  19      374.59      365.53     17.63 o 
   3  -9  19      609.52      583.45     18.93 o 
   4  -9  19      870.13      889.08     29.73 o 
   5  -9  19        0.39        8.33      7.75 o 
   6  -9  19      181.97      176.32     16.69 o 
  -7  -8  19        0.88        0.56      6.60 o 
  -6  -8  19      340.60      354.14     70.23 o 
  -5  -8  19       25.46       19.75      7.28 o 
  -4  -8  19      172.37      168.88     19.64 o 
  -3  -8  19       71.89       70.18      9.11 o 
  -2  -8  19        0.22        3.44      3.00 o 
  -1  -8  19      268.62      258.91     14.22 o 
   0  -8  19       22.50       23.22      7.10 o 
   1  -8  19      154.95      163.40      8.52 o 
   2  -8  19      236.75      241.96      9.54 o 
   3  -8  19       11.64        6.05      4.95 o 
   4  -8  19        1.80        6.20      7.65 o 
   5  -8  19        2.34        1.65      3.76 o 
   6  -8  19       85.60      135.67     25.69 o 
  -8  -7  19       14.38       30.28     18.32 o 
  -7  -7  19       70.58       64.02     40.16 o 
  -6  -7  19        4.42       10.80      9.42 o 
  -5  -7  19      369.05      370.82     16.62 o 
  -4  -7  19      970.67      989.55     31.58 o 
  -3  -7  19     5002.72     4941.94    329.15 o 
  -2  -7  19     1660.77     1596.68     28.16 o 
  -1  -7  19      469.80      460.07     11.98 o 
   0  -7  19        4.92        3.23      2.62 o 
   1  -7  19      410.40      387.54     17.06 o 
   2  -7  19      245.59      247.20     11.36 o 
   3  -7  19      910.02      885.22     29.92 o 
   4  -7  19      244.31      259.57     15.43 o 
   5  -7  19      107.69      100.08     16.56 o 
   6  -7  19      385.04      357.31     16.26 o 
   7  -7  19      100.32       68.85     42.21 o 
  -8  -6  19      761.34      772.43     30.91 o 
  -7  -6  19       84.69       49.51     35.11 o 
  -6  -6  19      267.54      251.78     12.31 o 
  -5  -6  19       23.37       17.42      5.62 o 
  -4  -6  19     1540.34     1547.62     36.48 o 
  -3  -6  19      228.62      216.83     10.36 o 
  -2  -6  19     3086.52     3182.06     75.73 o 
  -1  -6  19       95.33       87.56      4.91 o 
   0  -6  19        1.40        9.88      4.08 o 
   1  -6  19        2.21        4.46      3.94 o 
   2  -6  19        0.03        4.54      5.48 o 
   3  -6  19       54.04       63.85      6.17 o 
   4  -6  19     5000.44     5081.83     76.92 o 
   5  -6  19        0.04        4.94      5.71 o 
   6  -6  19       45.56       53.71     20.61 o 
   7  -6  19      232.39      189.38     17.23 o 
  -8  -5  19      669.26      649.20     36.49 o 
  -7  -5  19       96.09       96.51     10.80 o 
  -6  -5  19       53.52       45.69     15.75 o 
  -5  -5  19      711.66      771.59     40.90 o 
  -4  -5  19      903.98      927.94     27.55 o 
  -3  -5  19     1007.95     1059.40     23.60 o 
  -2  -5  19     2778.28     3030.09     50.08 o 
  -1  -5  19       42.78       34.90     12.09 o 
   0  -5  19        5.15       11.23      6.29 o 
   1  -5  19       14.59       27.91      8.97 o 
   2  -5  19     1390.33     1415.64     41.12 o 
   3  -5  19      104.03       96.07      5.80 o 
   4  -5  19      110.14      105.22     10.68 o 
   5  -5  19       33.36       34.37     13.34 o 
   6  -5  19      201.09      207.86     17.09 o 
   7  -5  19     1226.36     1152.47     34.90 o 
  -8  -4  19        8.19        6.37      6.84 o 
  -7  -4  19      219.48      220.00     18.47 o 
  -6  -4  19      651.96      696.10     19.03 o 
  -5  -4  19       27.47       46.05     18.89 o 
  -4  -4  19       11.86       19.69      7.64 o 
  -3  -4  19        0.10        2.69      2.54 o 
  -2  -4  19      215.65      225.13      6.83 o 
  -1  -4  19      173.88      187.97      7.84 o 
   0  -4  19        5.14       25.97      7.48 o 
   1  -4  19       39.70       36.79      4.66 o 
   2  -4  19      346.83      363.85     12.18 o 
   3  -4  19        3.01        8.81      3.84 o 
   4  -4  19      182.48      174.77     18.26 o 
   5  -4  19      540.11      511.20     17.85 o 
   6  -4  19      106.94      135.28     13.98 o 
   7  -4  19        9.84       12.62      9.59 o 
   8  -4  19      239.12      226.50     16.48 o 
  -9  -3  19        2.99        4.76      5.05 o 
  -8  -3  19        0.15        5.27      5.87 o 
  -7  -3  19     1860.19     1895.07     38.51 o 
  -6  -3  19      557.49      587.37     19.83 o 
  -5  -3  19      356.68      368.21     11.76 o 
  -4  -3  19      437.73      440.05     20.19 o 
  -3  -3  19      286.58      248.39      6.16 o 
  -2  -3  19     1963.04     2004.03     29.22 o 
  -1  -3  19      593.60      579.78      8.80 o 
   0  -3  19        1.86       25.79      8.53 o 
   1  -3  19       40.42       45.44      4.53 o 
   2  -3  19      866.77      834.02     24.77 o 
   3  -3  19     2987.50     3034.70     40.53 o 
   4  -3  19       32.60       34.77      9.79 o 
   5  -3  19        9.87       11.07      6.46 o 
   6  -3  19      572.68      563.78     16.92 o 
   7  -3  19        8.99        9.44      6.57 o 
   8  -3  19     1101.12     1066.06     27.73 o 
  -9  -2  19       28.97       33.35     20.29 o 
  -8  -2  19     1117.41     1114.36     49.55 o 
  -7  -2  19       60.97       48.63     20.67 o 
  -6  -2  19       74.50       64.79      9.39 o 
  -5  -2  19        0.63        8.65      6.19 o 
  -4  -2  19      156.03      164.56      9.99 o 
  -3  -2  19       85.31       84.11      3.74 o 
  -2  -2  19     9550.19     8792.20     70.68 o 
  -1  -2  19      130.59      134.84      4.50 o 
   0  -2  19       15.58       21.20      6.30 o 
   1  -2  19      257.55      271.01      8.56 o 
   2  -2  19     6498.46     6097.02    113.65 o 
   3  -2  19        5.45        4.43      3.40 o 
   4  -2  19     7329.99     7203.52    102.84 o 
   5  -2  19        2.59        2.03      3.12 o 
   6  -2  19     2401.52     2360.50     42.68 o 
   7  -2  19       16.35       12.68      8.59 o 
  -8  -1  19      340.74      397.30     24.17 o 
  -7  -1  19     1201.81     1157.27     31.72 o 
  -6  -1  19      207.28      223.99     11.48 o 
  -5  -1  19     1535.35     1661.08     58.09 o 
  -4  -1  19      846.95      787.12     23.13 o 
  -3  -1  19     1158.28     1220.59     20.21 o 
  -2  -1  19      164.56      177.58      8.06 o 
  -1  -1  19     2522.24     2461.52     36.39 o 
   0  -1  19       12.98       23.65      7.45 o 
   1  -1  19       26.80       37.02     12.01 o 
   2  -1  19     1482.06     1473.40     21.21 o 
   3  -1  19     2416.27     2418.95     52.34 o 
   4  -1  19      487.28      521.45     13.83 o 
   5  -1  19        1.96        9.63      5.47 o 
   6  -1  19        3.81        7.03      6.66 o 
   7  -1  19      594.60      591.25     27.63 o 
   8  -1  19      122.08      119.25     14.33 o 
  -9   0  19        8.47        6.78     16.13 o 
  -7   0  19       41.77       43.76     33.63 o 
  -6   0  19       89.16       87.30     19.21 o 
  -5   0  19       13.06       16.32      8.53 o 
  -4   0  19     1471.05     1468.25     29.70 o 
  -3   0  19       10.98       19.15      2.66 o 
  -2   0  19       28.68       27.20     14.73 o 
  -1   0  19      112.32      112.41      4.38 o 
   1   0  19       23.04       28.04      5.62 o 
   2   0  19      651.69      699.23     28.90 o 
   3   0  19        6.49        6.20      3.53 o 
   4   0  19     2335.32     2314.43     37.63 o 
   5   0  19        5.03        6.65      3.27 o 
   6   0  19     1742.83     1691.39     25.81 o 
   7   0  19        0.56        7.83      9.63 o 
   8   0  19       22.78       20.19     12.92 o 
  -9   1  19       38.38       29.50     25.48 o 
  -8   1  19       66.93       65.04     34.66 o 
  -7   1  19     1372.50     1347.24     53.46 o 
  -6   1  19      299.97      318.03     11.42 o 
  -5   1  19     1262.09     1313.54     48.56 o 
  -4   1  19      593.18      541.51      9.38 o 
  -3   1  19     1800.77     1847.05     35.72 o 
  -2   1  19       19.99       26.02      7.15 o 
  -1   1  19     1455.13     1559.63     22.37 o 
   0   1  19        1.33       33.60     41.64 o 
   1   1  19       56.91       82.76     25.55 o 
   2   1  19     1405.98     1381.03     22.44 o 
   3   1  19     3266.36     3072.18     94.31 o 
   4   1  19     1652.95     1611.95     31.06 o 
   5   1  19       81.26       67.71     11.93 o 
   6   1  19       36.92       30.76     10.84 o 
   7   1  19      364.67      340.97     19.62 o 
   8   1  19       34.99       16.76     16.83 o 
  -9   2  19        0.68        3.63     10.34 o 
  -7   2  19       11.82        9.95      6.71 o 
  -6   2  19      172.33      172.25     14.61 o 
  -5   2  19        2.50        7.61      3.72 o 
  -4   2  19     1643.86     1683.16     45.45 o 
  -3   2  19       16.20       19.04      5.30 o 
  -2   2  19    10038.45     9331.98     91.60 o 
  -1   2  19      362.21      423.38     52.44 o 
   0   2  19        6.83        6.21      9.49 o 
   1   2  19      187.87      199.73      8.97 o 
   2   2  19    13408.46    12396.62    223.09 o 
   3   2  19        3.34        8.73      3.10 o 
   4   2  19     2840.10     2912.82     73.79 o 
   5   2  19      396.79      370.18     24.92 o 
   6   2  19     1997.22     1969.40     39.86 o 
   7   2  19        2.45        1.37      6.31 o 
  -9   3  19       42.39       18.21     21.42 o 
  -8   3  19       52.89       57.13     38.08 o 
  -7   3  19     1724.21     1763.35     58.51 o 
  -6   3  19      483.87      527.66     33.28 o 
  -5   3  19      724.72      734.69     17.18 o 
  -4   3  19      239.71      224.75      6.95 o 
  -3   3  19     1825.66     1772.94     39.59 o 
  -2   3  19       10.50       15.35      5.64 o 
  -1   3  19       27.46       41.72     12.19 o 
   0   3  19       15.77       12.79      7.08 o 
   1   3  19     1319.34     1370.09     21.48 o 
   2   3  19        0.12       10.86      7.77 o 
   3   3  19     1307.34     1322.22     21.56 o 
   4   3  19      621.63      581.49     23.27 o 
   5   3  19       48.64       38.65      8.41 o 
   6   3  19      219.49      224.99     21.58 o 
   7   3  19       98.72      116.17     25.64 o 
  -8   4  19        0.26        5.29     14.93 o 
  -7   4  19       18.65       10.55     17.40 o 
  -5   4  19       97.38       98.52      8.41 o 
  -4   4  19      162.64      161.31     12.06 o 
  -3   4  19        0.40        4.73      1.81 o 
  -2   4  19       86.53      100.90      6.49 o 
  -1   4  19       16.74       19.17      5.92 o 
   0   4  19        0.18       60.63      7.46 o 
   1   4  19       69.04       73.89      4.33 o 
   2   4  19        2.27        6.33      6.49 o 
   3   4  19      213.76      203.54      9.24 o 
   4   4  19      533.66      462.76     17.98 o 
   5   4  19     1416.37     1269.29     33.44 o 
   6   4  19     1381.80     1253.85     80.32 o 
   7   4  19      763.37      706.49     43.55 o 
  -8   5  19      152.01      140.67     27.46 o 
  -7   5  19      546.68      531.65     38.15 o 
  -5   5  19        9.00       12.03     10.13 o 
  -4   5  19     3758.21     3814.76     39.14 o 
  -3   5  19     1286.69     1258.77     23.44 o 
  -2   5  19       15.68        9.68      4.06 o 
  -1   5  19      164.55      162.83      5.89 o 
   0   5  19       10.12       11.77      6.83 o 
   1   5  19      769.38      765.30     16.33 o 
   2   5  19      114.83      123.83      8.08 o 
   3   5  19      508.73      483.59     22.46 o 
   4   5  19     1464.36     1484.15     32.85 o 
   5   5  19       15.92        8.36      5.99 o 
   6   5  19      245.73      243.72     13.67 o 
   7   5  19      890.23      851.52     37.44 o 
  -8   6  19     1045.73     1154.73     49.69 o 
  -7   6  19        2.96        4.34      5.61 o 
  -6   6  19      228.75      205.53     19.23 o 
  -5   6  19      121.65      107.74      9.26 o 
  -4   6  19     3894.01     3853.34    117.67 o 
  -3   6  19       23.56       17.11      4.33 o 
  -2   6  19     3618.74     3529.73     75.87 o 
  -1   6  19        0.09        4.06      3.14 o 
   0   6  19        8.70        9.27      3.37 o 
   1   6  19       25.45       28.14      5.74 o 
   2   6  19     5237.87     5156.88    123.57 o 
   3   6  19       72.17       56.90     25.06 o 
   4   6  19       27.81       23.82     15.77 o 
   5   6  19       40.27       21.92     10.97 o 
   6   6  19       35.79       33.82     16.40 o 
   7   6  19      299.17      279.29     30.98 o 
  -8   7  19       50.14       50.50     34.06 o 
  -7   7  19      491.26      509.77     29.22 o 
  -6   7  19      222.74      195.61     41.85 o 
  -5   7  19       75.92       81.96      8.05 o 
  -4   7  19     3007.63     3047.97     51.74 o 
  -3   7  19       42.84       52.66     13.88 o 
  -2   7  19       17.25       22.70      7.28 o 
  -1   7  19       15.09       19.55      6.61 o 
   0   7  19       42.03       38.18     29.68 o
[truncated: 254,102 more chars]
